# Supplementary material for: Gallium Nitrate Enhances Antimicrobial Activity of Colistin against Klebsiella pneumoniae by Inducing Reactive Oxygen Species Accumulation
Source: Microbiol Spectr. 2023 Jun 5;11(4):e00334-23. doi: 10.1128/spectrum.00334-23 (PMC10434156; doi:10.1128/spectrum.00334-23)
Supplement: Supplemental file 2 — Table S3. Download spectrum.00334-23-s0002.xls, XLS file, 0.4 MB [file spectrum.00334-23-s0002.xls]

## Sheet: TGa.vs.TC.fil
Table S3. Genes differentially regulated by GaNt treatment
Gene_ID	count_TGa	count_TC	fpkm_TGa	fpkm_TC	log2FC	PValue	FDR	gene_name	prot	product
gene-IT767_RS16285	7089	44.6667	967.47	6.74667	7.09253	2.33276e-40	5.2987e-38	IT767_RS16285	WP_038432159.1	carbon starvation protein A
gene-IT767_RS20310	1415.33	18	706.907	9.81	6.07638	1.00666e-112	2.40089e-109	IT767_RS20310	WP_038432432.1	isocitrate lyase/phosphoenolpyruvate mutase family protein
gene-IT767_RS01940	1013.33	30	169.343	5.34333	4.87874	2.53436e-15	6.32926e-14	IT767_RS01940	WP_038433110.1	amidohydrolase family protein
gene-IT767_RS13560	13.3333	0.333333	1083.24	21.2867	4.70248	6.8984e-08	5.96112e-07	ykgO	WP_002892018.1	type B 50S ribosomal protein L36
gene-IT767_RS07870	338.667	13.6667	68.8933	3.15333	4.39503	2.53828e-36	4.32414e-34	IT767_RS07870	WP_004148278.1	anion permease
gene-IT767_RS15660	2.66667	0	8.13333	0	4.38945	0.0145134	0.0351781	citD	WP_004151373.1	citrate lyase acyl carrier protein
gene-IT767_RS04250	2267.33	95.3333	169.017	7.79333	4.3774	2.93932e-31	3.50514e-29	IT767_RS04250	WP_004189443.1	nitrate reductase subunit alpha
gene-IT767_RS25285	179.667	8.66667	96.25	4.97667	4.15177	3.34179e-32	4.20065e-30	IT767_RS25285	WP_015958867.1	ATP-binding cassette domain-containing protein
gene-IT767_RS04240	743.667	39.3333	167.52	9.70333	4.0264	1.26738e-21	7.37247e-20	IT767_RS04240	WP_004175568.1	NarK family nitrate/nitrite MFS transporter
gene-IT767_RS18185	1006	55.6667	296.347	18.0833	3.96226	3.8835e-45	1.54369e-42	malK	WP_002884743.1	maltose/maltodextrin ABC transporter ATP-binding protein MalK
gene-IT767_RS20305	908.667	51.3333	285.577	17.48	3.94284	1.50982e-37	3.13124e-35	IT767_RS20305	WP_038432428.1	methylated-DNA--[protein]-cysteine S-methyltransferase
gene-IT767_RS13565	100.667	5.66667	420.36	23.5467	3.88471	6.48641e-11	8.99423e-10	IT767_RS13565	WP_002892011.1	type B 50S ribosomal protein L31
gene-IT767_RS19085	1920.67	114.667	1171.69	75.4433	3.84897	1.58931e-28	1.48647e-26	zinT	WP_004187297.1	metal-binding protein ZinT
gene-IT767_RS21515	37.6667	2.66667	85.3767	5.8	3.57198	1.18809e-08	1.14953e-07	nirD	WP_002920249.1	nitrite reductase small subunit NirD
gene-IT767_RS25290	103.333	7.66667	42.32	3.51	3.49045	6.47658e-10	7.78169e-09	IT767_RS25290	WP_002914775.1	metal ABC transporter permease
gene-IT767_RS04255	1802	140	359.75	30.6267	3.48468	3.71995e-21	2.01638e-19	narH	WP_002910193.1	nitrate reductase subunit beta
gene-IT767_RS04260	634.333	51	339.607	29.43	3.42836	2.62171e-33	3.47377e-31	narJ	WP_004198075.1	nitrate reductase molybdenum cofactor assembly chaperone
gene-IT767_RS07865	1264	104.667	129.797	11.9533	3.38479	2.08649e-28	1.87784e-26	IT767_RS07865	WP_038431706.1	flavocytochrome c
gene-IT767_RS01935	811	69.6667	191.28	18.03	3.30872	1.46278e-11	2.19417e-10	IT767_RS01935	WP_002912743.1	NCS2 family permease
gene-IT767_RS25750	2049	199	632.337	66.7667	3.16654	7.70535e-50	4.08384e-47	aroF	WP_002914114.1	3-deoxy-7-phosphoheptulonate synthase AroF
gene-IT767_RS16120	944.667	93	1211.2	124.97	3.1193	7.89183e-45	2.89569e-42	IT767_RS16120	WP_004888687.1	PTS sugar transporter subunit IIA
gene-IT767_RS08290	216.667	23	27.9167	3.28667	3.01417	6.56388e-23	4.1197e-21	tynA	WP_038431745.1	primary-amine oxidase
gene-IT767_RS17565	4	0.333333	2.93667	0.263333	2.99803	0.01134	0.0285294	IT767_RS17565	WP_004186619.1	winged helix-turn-helix domain-containing protein
gene-IT767_RS25295	283	31.3333	113.427	13.66	2.95083	7.23042e-20	3.38129e-18	IT767_RS25295	WP_038432904.1	metal ABC transporter substrate-binding protein
gene-IT767_RS23810	15.6667	1.66667	16.0033	1.74667	2.94498	2.03568e-06	1.32472e-05	IT767_RS23810	WP_227003638.1	fimbria/pilus outer membrane usher protein
gene-IT767_RS08725	3.66667	0.333333	3.65667	0.346667	2.87524	0.0159985	0.0382904	IT767_RS08725	WP_227003641.1	hypothetical protein
gene-IT767_RS03455	2466.67	292.667	894.983	116.1	2.86011	1.0894e-41	2.73498e-39	znuA	WP_004180437.1	zinc ABC transporter substrate-binding protein ZnuA
gene-IT767_RS25070	894.667	107.667	337.55	43.8767	2.85067	1.60252e-50	9.555e-48	IT767_RS25070	WP_038432875.1	metal ABC transporter substrate-binding protein
gene-IT767_RS12485	14	1.66667	4.83333	0.596667	2.78635	8.94779e-07	6.29513e-06	IT767_RS12485	WP_002894353.1	sugar ABC transporter substrate-binding protein
gene-IT767_RS21100	13924	1822	1847.43	262.653	2.74013	2.08835e-34	3.11295e-32	zntA	WP_004145145.1	Zn(II)/Cd(II)/Pb(II) translocating P-type ATPase ZntA
gene-IT767_RS25060	203.667	26.3333	85.3333	12.0133	2.72982	5.72341e-20	2.70304e-18	sitC	WP_004145794.1	iron/manganese ABC transporter permease subunit SitC
gene-IT767_RS21520	221	29.6667	25.1233	3.6	2.71383	2.37634e-12	3.99124e-11	nirB	WP_002920243.1	nitrite reductase large subunit NirB
gene-IT767_RS04265	644	85.6667	369.63	53.34	2.69	3.31994e-13	6.16191e-12	narI	WP_002910189.1	respiratory nitrate reductase subunit gamma
gene-IT767_RS07875	205.667	29.6667	37.5833	5.87	2.61349	4.8872e-07	3.58095e-06	IT767_RS07875	WP_004152246.1	class I fumarate hydratase
gene-IT767_RS25065	787.667	113.667	345	53.4833	2.58684	1.55712e-29	1.51581e-27	IT767_RS25065	WP_038432873.1	manganese/iron ABC transporter ATP-binding protein
gene-IT767_RS19505	2821.33	404.333	581.44	92.2067	2.56146	3.89625e-14	8.33414e-13	rbsA	WP_002882529.1	ribose ABC transporter ATP-binding protein RbsA
gene-IT767_RS14090	1658	244	1386.08	215.51	2.55929	2.2527e-40	5.2987e-38	aroL	WP_038432044.1	shikimate kinase AroL
gene-IT767_RS05300	5	0.666667	1.78	0.276667	2.50364	0.013754	0.0336616	IT767_RS05300	WP_004180194.1	sugar phosphate isomerase/epimerase
gene-IT767_RS15655	36	5.33333	14.5367	2.46333	2.48666	5.42829e-05	0.000263408	citE	WP_004151372.1	citrate (pro-3S)-lyase subunit beta
gene-IT767_RS22310	17.3333	2.66667	65.47	9.65667	2.44352	3.30719e-06	2.0757e-05	sfsB	WP_002918381.1	DNA-binding transcriptional regulator SfsB
gene-IT767_RS25235	61	10	13.0867	2.27667	2.41511	4.30338e-08	3.81545e-07	norV	WP_004145759.1	anaerobic nitric oxide reductase flavorubredoxin
gene-IT767_RS16115	472	77.6667	492.387	84.05	2.40179	2.66106e-25	2.1514e-23	IT767_RS16115	WP_038432143.1	PTS sugar transporter subunit IIB
gene-IT767_RS02325	1515.67	257	581.823	106.58	2.37736	1.39549e-11	2.10648e-10	hisG	WP_002912152.1	ATP phosphoribosyltransferase
gene-IT767_RS13300	12.3333	2	40.7	6.24333	2.35123	0.000122991	0.000542206	IT767_RS13300	WP_004183235.1	hypothetical protein
gene-IT767_RS25025	1492.33	259	182.833	34.9333	2.32774	3.25205e-25	2.58538e-23	IT767_RS25025	WP_038432866.1	TonB-dependent receptor
gene-IT767_RS03500	502.667	85.6667	138.677	26.0067	2.31821	1.5702e-11	2.33329e-10	purT	WP_038431280.1	formate-dependent phosphoribosylglycinamide formyltransferase
gene-IT767_RS11010	9975.67	1823.33	5117.89	1008.86	2.24746	1.44974e-19	6.46287e-18	artJ	WP_002896384.1	ABC transporter substrate-binding protein ArtJ
gene-IT767_RS16295	528.667	97.3333	188.623	37.96	2.22977	2.68903e-18	9.86666e-17	yjiA	WP_002887442.1	GTPase
gene-IT767_RS18335	389.667	72.3333	144.35	28.96	2.22732	2.02544e-18	7.48944e-17	metA	WP_004146576.1	homoserine O-succinyltransferase
gene-IT767_RS03745	836	154.333	458.89	91.63	2.22333	1.96176e-23	1.32265e-21	minC	WP_004180423.1	septum site-determining protein MinC
gene-IT767_RS00525	902	164.667	291.083	58.59	2.21785	4.52607e-13	8.20889e-12	purM	WP_002913836.1	phosphoribosylformylglycinamidine cyclo-ligase
gene-IT767_RS15755	11693.3	2193.33	3226.19	659.987	2.20334	1.62441e-23	1.13948e-21	nhaA	WP_004192071.1	Na+/H+ antiporter NhaA
gene-IT767_RS02315	586.667	112.667	182.533	37.6933	2.20201	2.01266e-13	3.84015e-12	hisC	WP_038433159.1	histidinol-phosphate transaminase
gene-IT767_RS23995	90.3333	17.3333	22.25	4.69333	2.16008	5.73551e-12	9.18067e-11	IT767_RS23995	WP_038432782.1	arsenic transporter
gene-IT767_RS03655	86.3333	17	94.6467	19.17	2.13931	6.16327e-11	8.57108e-10	IT767_RS03655	WP_038431289.1	DUF986 family protein
gene-IT767_RS15670	14	2.66667	3.28667	0.706667	2.13304	0.000666995	0.00242128	citS	WP_004151375.1	citrate/sodium symporter CitS
gene-IT767_RS04595	173.667	35	59.97	12.9867	2.11533	3.22029e-15	7.91794e-14	IT767_RS04595	WP_002909008.1	DUF1852 domain-containing protein
gene-IT767_RS17015	730.667	149.333	160.073	35.3967	2.10606	3.06287e-19	1.29841e-17	treB	WP_004186710.1	PTS trehalose transporter subunit IIBC
gene-IT767_RS15750	3290.67	659.667	1281.83	278.543	2.10413	2.86898e-14	6.27753e-13	nhaR	WP_002887961.1	transcriptional activator NhaR
gene-IT767_RS16220	23.6667	4.66667	15.0733	3.27667	2.09828	2.62168e-05	0.000136373	IT767_RS16220	WP_004146085.1	fumarylacetoacetate hydrolase family protein
gene-IT767_RS19500	845.333	170.667	298.58	65.7733	2.09295	3.51483e-14	7.62079e-13	rbsC	WP_002882531.1	ribose ABC transporter permease
gene-IT767_RS05400	127.333	26.3333	154.573	32.7633	2.06981	5.67579e-14	1.18021e-12	IT767_RS05400	WP_004143863.1	helix-turn-helix domain-containing protein
gene-IT767_RS18370	1875.33	386	460.093	103.513	2.06729	3.33824e-21	1.83027e-19	purD	WP_002884357.1	phosphoribosylamine--glycine ligase
gene-IT767_RS02405	242	49	124.59	27.7467	2.06624	1.31405e-12	2.32148e-11	IT767_RS02405	WP_002911879.1	HPP family protein
gene-IT767_RS08915	63.3333	13.3333	1219.33	209.42	2.03627	4.54111e-09	4.77117e-08	IT767_RS08915	WP_002901786.1	hypothetical protein
gene-IT767_RS06420	6.66667	1.33333	2.38333	0.47	2.0344	0.00570313	0.0158531	IT767_RS06420	YP_005227082.1	alpha/beta hydrolase
gene-IT767_RS03195	269.333	55.6667	175.387	39.6833	2.03268	1.66492e-10	2.15222e-09	rcsA	WP_002911561.1	transcriptional regulator RcsA
gene-IT767_RS21785	41398.7	8748	9782.62	2286.77	2.02494	1.4211e-21	8.16702e-20	secY	WP_002919515.1	preprotein translocase subunit SecY
gene-IT767_RS19245	86.3333	18.6667	21.8667	5.05667	2.01715	1.51593e-07	1.24243e-06	rhaA	WP_004150375.1	L-rhamnose isomerase
gene-IT767_RS21780	35097.3	7436.67	42617.9	9426.28	2.01528	5.16336e-16	1.44031e-14	rplO	WP_002919516.1	50S ribosomal protein L15
gene-IT767_RS09100	603.333	130.667	346.193	81.5733	1.98222	3.71877e-18	1.32377e-16	ybiX	WP_004140326.1	PKHD-type hydroxylase YbiX
gene-IT767_RS04895	1601	351.333	769.177	182.367	1.9798	8.89518e-20	4.04095e-18	IT767_RS04895	WP_008804504.1	basic amino acid ABC transporter substrate-binding protein
gene-IT767_RS06185	44	9.66667	17.3367	4.14667	1.97351	3.7114e-06	2.30513e-05	fdxH	WP_004143747.1	formate dehydrogenase subunit beta
gene-IT767_RS15635	1903	422.667	538.037	130.447	1.9705	1.23184e-23	8.76993e-22	carA	WP_004212571.1	glutamine-hydrolyzing carbamoyl-phosphate synthase small subunit
gene-IT767_RS25010	1070.67	232.667	363.383	87.3167	1.96525	1.41376e-12	2.47412e-11	IT767_RS25010	WP_004185411.1	iron ABC transporter permease
gene-IT767_RS13245	22086	4930	3027.04	739.663	1.95771	7.22844e-06	4.2515e-05	cadA	WP_002892486.1	lysine decarboxylase CadA
gene-IT767_RS11695	4302.33	957.667	973.14	239.12	1.95542	1.91301e-08	1.80694e-07	IT767_RS11695	WP_004142109.1	amino acid permease
gene-IT767_RS21770	16484	3667	15228.2	3601.69	1.94373	1.65412e-13	3.1944e-12	rpsE	WP_002919545.1	30S ribosomal protein S5
gene-IT767_RS18130	3046	683	2703.38	641.457	1.94234	8.22774e-29	7.84927e-27	zur	WP_002884931.1	zinc uptake transcriptional repressor Zur
gene-IT767_RS00600	948.667	214	505.2	124.347	1.91655	2.98283e-12	4.91366e-11	IT767_RS00600	WP_002913801.1	phosphoribosylaminoimidazolesuccinocarboxamide synthase
gene-IT767_RS02005	93.6667	21.3333	21.41	5.42667	1.9159	2.47908e-09	2.75005e-08	IT767_RS02005	WP_020801658.1	mannitol dehydrogenase family protein
gene-IT767_RS10150	272.667	61.6667	145.06	36.0967	1.91116	1.38599e-11	2.09878e-10	IT767_RS10150	WP_127897267.1	hypothetical protein
gene-IT767_RS25015	556.667	128.333	244.123	61.2167	1.90477	6.10416e-18	2.10992e-16	IT767_RS25015	WP_004181072.1	hemin ABC transporter substrate-binding protein
gene-IT767_RS12505	41	9.33333	15.0133	3.82667	1.89255	4.46834e-06	2.74211e-05	IT767_RS12505	WP_004147553.1	sugar kinase
gene-IT767_RS01160	1558.33	360	1519	372.37	1.88408	1.10193e-16	3.28514e-15	cvpA	WP_002913214.1	colicin V production protein
gene-IT767_RS21715	9943.33	2336	5453.14	1382.22	1.88046	3.55189e-18	1.28352e-16	rpsC	WP_002919766.1	30S ribosomal protein S3
gene-IT767_RS21720	20531.7	4810.67	27935.5	6754.07	1.87435	1.66232e-16	4.925e-15	rplP	WP_002919759.1	50S ribosomal protein L16
gene-IT767_RS16595	18.6667	4.33333	12.84	3.23	1.86865	0.000920599	0.00322412	IT767_RS16595	WP_005054087.1	transposase
gene-IT767_RS05715	1025.67	241.667	875.803	220.29	1.85947	6.28748e-22	3.70263e-20	cybB	WP_002907640.1	cytochrome b561
gene-IT767_RS08970	1884.67	452.667	656.96	172.84	1.83862	5.52131e-15	1.31683e-13	cysB	WP_002901772.1	HTH-type transcriptional regulator CysB
gene-IT767_RS09095	1874.33	457	238.747	64.14	1.82786	1.95069e-15	5.05694e-14	IT767_RS09095	WP_004190782.1	catecholate siderophore receptor Fiu
gene-IT767_RS23990	19.3333	4.66667	43.4967	10.1	1.82473	0.000302791	0.00121167	IT767_RS23990	WP_004174496.1	metalloregulator ArsR/SmtB family transcription factor
gene-IT767_RS06865	63.3333	15.3333	18.7633	5.06	1.82286	3.37572e-08	3.07293e-07	IT767_RS06865	WP_038431600.1	PTS fructose transporter subunit IIC
gene-IT767_RS16110	363.667	89.3333	170.513	45.14	1.82207	7.94166e-14	1.61199e-12	IT767_RS16110	WP_038432142.1	PTS sugar transporter subunit IIC
gene-IT767_RS12155	624.667	155.667	701.163	179.673	1.81143	1.95214e-14	4.39231e-13	fur	WP_002894761.1	ferric iron uptake transcriptional regulator
gene-IT767_RS11580	6262.33	1511.67	7501.95	1913.95	1.81109	6.73506e-17	2.04626e-15	IT767_RS11580	WP_004176793.1	YbhQ family protein
gene-IT767_RS19250	56.6667	14	24.4267	6.50667	1.80282	3.0582e-08	2.80531e-07	rhaD	WP_002882882.1	rhamnulose-1-phosphate aldolase
gene-IT767_RS06180	119	30	11	3.05667	1.79631	1.5289e-07	1.25092e-06	fdnG	WP_085956337.1	formate dehydrogenase-N subunit alpha
gene-IT767_RS12470	280	71.3333	156.643	42.3067	1.78163	9.62996e-13	1.71399e-11	mtnC	WP_032437044.1	acireductone synthase
gene-IT767_RS21710	2115	535	4638.06	1152.79	1.77524	1.51587e-11	2.2596e-10	rplV	WP_002919773.1	50S ribosomal protein L22
gene-IT767_RS12775	123	31.6667	87.91	23.3433	1.77281	4.03764e-09	4.27041e-08	betI	WP_004151671.1	transcriptional regulator BetI
gene-IT767_RS15225	10.6667	2.66667	35.3267	8.04333	1.76378	0.00708251	0.0191408	IT767_RS15225	WP_012737402.1	hypothetical protein
gene-IT767_RS07500	1911.33	494	569.29	158.833	1.75888	2.28006e-19	9.97788e-18	IT767_RS07500	WP_004148338.1	cobalamin-independent methionine synthase II family protein
gene-IT767_RS10380	1759	447	535.47	148.837	1.75706	1.17584e-06	8.12862e-06	IT767_RS10380	WP_004214496.1	tartrate dehydrogenase
gene-IT767_RS12500	19.6667	5	6.58333	1.77	1.75543	6.89139e-05	0.000323543	IT767_RS12500	WP_020802201.1	ABC transporter permease
gene-IT767_RS09035	238.667	62	45.6633	12.8133	1.75321	8.69083e-14	1.74917e-12	trpD	WP_004148109.1	bifunctional anthranilate synthase glutamate amidotransferase component TrpG/anthranilate phosphoribosyltransferase TrpD
gene-IT767_RS15465	114	29.3333	30.1867	8.48333	1.75005	7.00491e-11	9.68505e-10	IT767_RS15465	WP_038432120.1	MFS transporter
gene-IT767_RS21730	1076.67	277.667	5072.07	1193.25	1.74518	1.4259e-13	2.77614e-12	rpsQ	WP_002919751.1	30S ribosomal protein S17
gene-IT767_RS25020	549.667	143	177.923	50.3733	1.73698	2.60185e-11	3.74949e-10	IT767_RS25020	WP_004181070.1	hemin-degrading factor
gene-IT767_RS18490	6732.33	1737.67	6347.95	1733.11	1.73545	7.26361e-14	1.48066e-12	rplJ	WP_001207203.1	50S ribosomal protein L10
gene-IT767_RS10705	628.333	163.333	497.6	137.663	1.72973	4.76558e-17	1.45717e-15	IT767_RS10705	WP_002898198.1	YcbK family protein
gene-IT767_RS15000	56.3333	14.6667	93.2967	24.4933	1.72691	9.34085e-09	9.16787e-08	gspS	WP_032409075.1	type II secretion system pilot lipoprotein GspS
gene-IT767_RS21760	12681	3288	10599.2	2941.27	1.72166	1.77364e-11	2.61119e-10	rplF	WP_002919662.1	50S ribosomal protein L6
gene-IT767_RS11700	9932.67	2658.33	1992.24	581.867	1.71828	3.39553e-09	3.67272e-08	hutH	WP_004179088.1	histidine ammonia-lyase
gene-IT767_RS01700	42.3333	11	199.29	50.5433	1.70996	1.97044e-06	1.29237e-05	IT767_RS01700	WP_004151121.1	YkgJ family cysteine cluster protein
gene-IT767_RS09815	2208.33	588.667	779.043	224.773	1.70841	3.11229e-13	5.82182e-12	IT767_RS09815	WP_023159039.1	L%2CD-transpeptidase family protein
gene-IT767_RS03450	823	217.667	406.35	116.43	1.70441	3.07874e-17	9.59843e-16	znuC	WP_002911449.1	zinc ABC transporter ATP-binding protein ZnuC
gene-IT767_RS22070	1795.67	475.333	1875.39	521.143	1.70237	8.65335e-15	2.01349e-13	argR	WP_002918625.1	transcriptional regulator ArgR
gene-IT767_RS17970	492.333	130	115.333	33.38	1.69667	4.4861e-07	3.31763e-06	IT767_RS17970	WP_002885079.1	NCS2 family permease
gene-IT767_RS05630	287.667	76.3333	181.96	52.1333	1.694	3.45098e-15	8.39857e-14	nth	WP_038431484.1	endonuclease III
gene-IT767_RS01720	922.667	245.333	338.52	97.93	1.69376	9.96348e-10	1.16771e-08	fruK	WP_002912941.1	1-phosphofructokinase
gene-IT767_RS24400	5293.67	1414.33	1251.71	368.457	1.69181	1.13441e-09	1.31979e-08	argA	WP_038432810.1	amino-acid N-acetyltransferase
gene-IT767_RS04025	9	2.33333	1.43333	0.416667	1.69057	0.0117536	0.0293533	IT767_RS04025	WP_038431326.1	phospholipase
gene-IT767_RS03510	1531.67	413.333	915.83	263.533	1.68854	5.60675e-25	4.17878e-23	IT767_RS03510	WP_004145550.1	tellurite resistance TerB family protein
gene-IT767_RS07930	191.333	51.6667	73.1667	21.24	1.68803	9.80034e-14	1.93974e-12	IT767_RS07930	WP_023286375.1	LysR family transcriptional regulator
gene-IT767_RS19110	2427	655.333	956.623	278.85	1.68685	1.87248e-17	6.07602e-16	metF	WP_002882952.1	methylenetetrahydrofolate reductase
gene-IT767_RS22560	1454.33	391	414.763	121.277	1.68453	1.97847e-06	1.29455e-05	garK	WP_023317302.1	glycerate 2-kinase
gene-IT767_RS18480	33465.7	8970	2305.63	691.587	1.68404	8.8875e-13	1.58777e-11	rpoB	WP_004152306.1	DNA-directed RNA polymerase subunit beta
gene-IT767_RS10155	17.6667	4.66667	146.533	34.7767	1.68323	0.00255359	0.00792493	IT767_RS10155	WP_071882678.1	hypothetical protein
gene-IT767_RS01670	1280	347.667	961.437	276.547	1.67779	7.19087e-18	2.43266e-16	mepS	WP_002912967.1	bifunctional murein DD-endopeptidase/murein LD-carboxypeptidase
gene-IT767_RS13375	96	26	62.3467	18.0167	1.67726	2.80463e-07	2.15776e-06	tesA	WP_004196998.1	multifunctional acyl-CoA thioesterase I/protease I/lysophospholipase L1
gene-IT767_RS19280	26	7	66.1767	17.08	1.67463	0.000370565	0.00144766	rhaM	WP_021440964.1	L-rhamnose mutarotase
gene-IT767_RS07370	339.667	93.3333	76.65	22.77	1.6676	3.87129e-14	8.31803e-13	sad	WP_004179780.1	succinate-semialdehyde dehydrogenase
gene-IT767_RS25940	43.6667	11.6667	56.56	16.2067	1.66629	8.24485e-06	4.78351e-05	IT767_RS25940	YP_005225720.1	hypothetical protein
gene-IT767_RS19145	627	169.333	1543.78	416.02	1.66174	1.08924e-15	2.91893e-14	metJ	WP_002882924.1	met regulon transcriptional regulator MetJ
gene-IT767_RS03770	175.667	48.3333	148.383	43.5333	1.64348	3.17626e-13	5.91826e-12	dsbB	WP_002910894.1	disulfide bond formation protein DsbB
gene-IT767_RS10865	3092.33	853.333	2951.02	857.607	1.64314	2.50619e-21	1.39006e-19	lrp	WP_000228469.1	leucine-responsive transcriptional regulator Lrp
gene-IT767_RS07055	61.6667	17	14.53	4.39333	1.64291	2.45703e-05	0.000128509	IT767_RS07055	WP_004143425.1	MFS transporter
gene-IT767_RS22400	7868	2192.67	1838.11	561.797	1.64228	9.18491e-16	2.50354e-14	argG	WP_004144895.1	argininosuccinate synthase
gene-IT767_RS21765	2455.33	682	4637.94	1285.21	1.64201	1.44416e-10	1.89248e-09	rplR	WP_000358960.1	50S ribosomal protein L18
gene-IT767_RS05825	30.3333	8.33333	202.737	50.5867	1.63888	6.25222e-05	0.0002967	IT767_RS05825	WP_004143781.1	DUF2554 family protein
gene-IT767_RS06870	54	15	35.2933	10.5533	1.63366	3.23306e-06	2.0387e-05	IT767_RS06870	WP_004176141.1	LysE family translocator
gene-IT767_RS09030	169.333	48.3333	33.1033	10.2	1.62454	1.68558e-09	1.94208e-08	IT767_RS09030	WP_038431783.1	anthranilate synthase component 1
gene-IT767_RS22300	35.6667	10	168.36	42.5267	1.62358	4.7169e-05	0.000232675	ibaG	WP_004144910.1	BolA family iron metabolism protein IbaG
gene-IT767_RS22425	1940.67	539.333	2764.99	795.79	1.619	4.51178e-14	9.56497e-13	rbfA	WP_002918248.1	30S ribosome-binding factor RbfA
gene-IT767_RS22145	2209.67	623.333	2750.31	807.873	1.60664	1.76358e-11	2.60442e-10	rplM	WP_002918559.1	50S ribosomal protein L13
gene-IT767_RS19270	25.6667	7.33333	8.59	2.59333	1.6007	0.000137133	0.000599562	IT767_RS19270	WP_002882873.1	ABC transporter permease
gene-IT767_RS03720	1950	553	1416.57	429.243	1.60003	3.31465e-18	1.20694e-16	IT767_RS03720	WP_002910905.1	Slp family lipoprotein
gene-IT767_RS22555	2044.67	584	802.943	248.537	1.59888	9.89384e-06	5.67913e-05	garR	WP_038432626.1	2-hydroxy-3-oxopropionate reductase
gene-IT767_RS17770	219.667	64.3333	80.3633	25.16	1.58554	1.72844e-08	1.6391e-07	melR	WP_002885229.1	transcriptional regulator MelR
gene-IT767_RS03780	890	258.333	467.59	145.6	1.58523	3.80972e-12	6.18107e-11	fadR	WP_002910890.1	fatty acid metabolism transcriptional regulator FadR
gene-IT767_RS03600	4657.33	1330.33	1842.17	579.097	1.57943	9.72442e-14	1.93974e-12	htpX	WP_002911381.1	protease HtpX
gene-IT767_RS13240	1816.67	534	383.16	120.727	1.57689	1.67549e-05	9.22873e-05	dtpD	WP_004151795.1	dipeptide permease DtpD
gene-IT767_RS01395	52.6667	15.3333	66.7867	19.84	1.57114	1.66285e-06	1.1078e-05	nudI	WP_038433032.1	nucleoside triphosphatase NudI
gene-IT767_RS24315	384.667	111.333	3122.2	808.797	1.56292	7.92963e-11	1.08379e-09	IT767_RS24315	WP_002915974.1	YgdI/YgdR family lipoprotein
gene-IT767_RS00795	90	26.6667	29.6367	9.61333	1.5449	9.60401e-07	6.71717e-06	cysP	WP_002913628.1	thiosulfate/sulfate ABC transporter substrate-binding protein CysP
gene-IT767_RS19070	4787	1434	1602.67	522.11	1.53914	1.44372e-12	2.5042e-11	argC	WP_038432340.1	N-acetyl-gamma-glutamyl-phosphate reductase
gene-IT767_RS14490	148.667	43.6667	71.91	23.3167	1.53875	1.16859e-05	6.64711e-05	IT767_RS14490	WP_004204674.1	SDR family oxidoreductase
gene-IT767_RS14475	149.333	44.3333	68.62	22.17	1.53842	1.48803e-06	1.00111e-05	IT767_RS14475	WP_002889868.1	phospho-2-dehydro-3-deoxyheptonate aldolase
gene-IT767_RS07945	343.667	102.333	69.1867	22.65	1.5379	1.02123e-13	2.01293e-12	abgT	WP_019705901.1	p-aminobenzoyl-glutamate transporter
gene-IT767_RS20495	337.333	100.333	415.227	128.153	1.53532	1.37207e-13	2.68229e-12	IT767_RS20495	WP_002922436.1	rhodanese-like domain-containing protein
gene-IT767_RS15460	44.3333	13.3333	18.13	5.85667	1.52996	0.000774249	0.00275199	IT767_RS15460	WP_002888460.1	shikimate dehydrogenase
gene-IT767_RS09040	1705.33	512.667	393.887	129.66	1.52728	4.96828e-14	1.04862e-12	trpCF	WP_038431784.1	bifunctional indole-3-glycerol-phosphate synthase TrpC/phosphoribosylanthranilate isomerase TrpF
gene-IT767_RS21170	314.667	95.3333	92.73	30.6467	1.52239	1.05159e-11	1.62333e-10	livK	WP_009484077.1	high-affinity branched-chain amino acid ABC transporter substrate-binding protein LivK
gene-IT767_RS00170	3718.33	1121	267.237	89.1267	1.51653	6.19586e-12	9.85141e-11	purL	WP_038432969.1	phosphoribosylformylglycinamidine synthase
gene-IT767_RS21725	1125	338	15938.2	4051.47	1.5121	2.89248e-10	3.62129e-09	rpmC	WP_002919754.1	50S ribosomal protein L29
gene-IT767_RS11555	124.667	38.6667	74.4567	24.1733	1.51103	7.10365e-06	4.19733e-05	cecR	WP_002895746.1	transcriptional regulator CecR
gene-IT767_RS19200	4064	1237.67	3755.11	1199.81	1.5102	2.76309e-14	6.0737e-13	cpxP	WP_004178004.1	cell-envelope stress modulator CpxP
gene-IT767_RS25865	216.667	66	1504.89	405.97	1.50799	1.62492e-10	2.10621e-09	IT767_RS25865	NF024854.2	MarR family transcriptional regulator
gene-IT767_RS02320	709.333	225	171.85	57.6	1.50562	3.95725e-07	2.95863e-06	hisD	WP_004175275.1	histidinol dehydrogenase
gene-IT767_RS22430	2544.67	776.333	923.173	306.717	1.50337	1.36263e-18	5.15855e-17	truB	WP_004144892.1	tRNA pseudouridine(55) synthase TruB
gene-IT767_RS04600	906.667	281.333	293.637	98.3967	1.49641	2.91622e-16	8.32956e-15	IT767_RS04600	WP_002909005.1	methionine synthase
gene-IT767_RS16815	20.6667	6.33333	11.7867	3.78	1.49326	0.000739169	0.00264504	IT767_RS16815	WP_038432233.1	carbonic anhydrase
gene-IT767_RS08575	13.3333	4	12.8367	4.23333	1.49072	0.0114851	0.0288034	hcp	WP_002902160.1	type VI secretion system effector Hcp
gene-IT767_RS04230	1034.67	322.333	631.4	209.19	1.48196	1.40059e-15	3.67079e-14	narL	WP_002910198.1	two-component system response regulator NarL
gene-IT767_RS21700	8750.67	2714	3815.98	1286.64	1.48069	1.40472e-10	1.8561e-09	rplB	WP_002919786.1	50S ribosomal protein L2
gene-IT767_RS21795	2891.33	893	5352.18	1662.84	1.47799	3.95302e-09	4.20891e-08	rpsM	WP_002919259.1	30S ribosomal protein S13
gene-IT767_RS18680	1541.67	481.333	553.88	186.983	1.47343	1.97512e-13	3.78367e-12	metR	WP_002883415.1	HTH-type transcriptional regulator MetR
gene-IT767_RS13765	224	71	163.933	54.1667	1.47253	8.52727e-07	6.00814e-06	IT767_RS13765	WP_002891647.1	lipoprotein
gene-IT767_RS10010	933	292	719.027	238.183	1.47096	2.27255e-13	4.31876e-12	IT767_RS10010	WP_004150824.1	lipoprotein
gene-IT767_RS13345	363.667	113.333	113.38	38.2633	1.46895	4.45877e-05	0.000221481	purK	WP_004143002.1	5-(carboxyamino)imidazole ribonucleotide synthase
gene-IT767_RS09155	263.667	82.6667	59.2533	20.32	1.46894	5.2954e-05	0.000257746	IT767_RS09155	WP_004151918.1	L-cystine transporter
gene-IT767_RS16105	365.667	114.667	151.953	51.68	1.46704	1.07603e-11	1.6557e-10	IT767_RS16105	WP_004146068.1	PTS system mannose/fructose/sorbose family transporter subunit IID
gene-IT767_RS05405	14	4.33333	751.353	187.23	1.46552	0.00357445	0.0106497	IT767_RS05405	WP_002907802.1	hypothetical protein
gene-IT767_RS15455	43.6667	13.6667	6.32667	2.18667	1.4617	0.00028478	0.00114924	IT767_RS15455	WP_004178592.1	FAD-dependent oxidoreductase
gene-IT767_RS06965	38.3333	12	11.1667	3.86	1.46012	5.64409e-05	0.000272611	IT767_RS06965	WP_004179855.1	PLP-dependent aminotransferase family protein
gene-IT767_RS19265	22.6667	7	7.58	2.61667	1.4588	0.00128826	0.00437679	IT767_RS19265	WP_004181621.1	ABC transporter permease
gene-IT767_RS10490	1808	574.333	1080.87	365.5	1.45709	1.67682e-12	2.87714e-11	yccA	WP_002898458.1	FtsH protease modulator YccA
gene-IT767_RS04045	23.3333	7.33333	8.11	2.73333	1.45555	0.000707709	0.00253436	IT767_RS04045	WP_038431331.1	hypothetical protein
gene-IT767_RS13030	17	5.33333	4.11667	1.40667	1.45388	0.00305313	0.00929975	IT767_RS13030	WP_004176990.1	FAD-binding oxidoreductase
gene-IT767_RS09950	3137	996.667	2726.6	909.383	1.45325	5.8478e-15	1.38776e-13	yceD	WP_002899276.1	23S rRNA accumulation protein YceD
gene-IT767_RS25715	7195	2288.33	3451.17	1185.86	1.44497	1.04021e-15	2.80329e-14	trmD	WP_002914147.1	tRNA (guanosine(37)-N1)-methyltransferase TrmD
gene-IT767_RS02020	17	5.33333	10.09	3.45	1.44352	0.00189641	0.00611622	IT767_RS02020	WP_014343330.1	HAD-IA family hydrolase
gene-IT767_RS16750	24.3333	7.66667	14.28	4.86333	1.44146	0.00301672	0.00920061	IT767_RS16750	WP_038432219.1	hypothetical protein
gene-IT767_RS22635	619	195.333	367.603	125.593	1.44094	1.61531e-11	2.39286e-10	IT767_RS22635	WP_002917909.1	DedA family protein
gene-IT767_RS21705	1557.67	504.333	5542.12	1662.86	1.44046	8.92702e-11	1.21316e-09	rpsS	WP_001138115.1	30S ribosomal protein S19
gene-IT767_RS07030	121.667	38.3333	43.0033	15.0033	1.44039	1.02567e-05	5.86622e-05	gcvA	WP_004179838.1	transcriptional regulator GcvA
gene-IT767_RS25755	1837.67	582	535.2	187.127	1.43869	6.62251e-15	1.56383e-13	tyrA	WP_009308459.1	bifunctional chorismate mutase/prephenate dehydrogenase
gene-IT767_RS24985	18	5.66667	3.91	1.37667	1.43849	0.00247331	0.00772605	IT767_RS24985	WP_004151060.1	UbiD family decarboxylase
gene-IT767_RS09525	1548	495.333	585.993	204.217	1.43232	2.44241e-16	7.14741e-15	lpxP	WP_004148038.1	kdo(2)-lipid IV(A) palmitoleoyltransferase
gene-IT767_RS13720	758	240.333	1081.35	355.217	1.43076	5.96863e-09	6.16241e-08	IT767_RS13720	WP_029883991.1	YbgC/FadM family acyl-CoA thioesterase
gene-IT767_RS25840	212	68	272.45	90.1433	1.42878	1.39782e-09	1.62229e-08	IT767_RS25840	WP_038431266.1	hypothetical protein
gene-IT767_RS07485	32.3333	10.6667	10.02	3.41667	1.42392	0.00818247	0.0216355	urtC	WP_038431677.1	urea ABC transporter permease subunit UrtC
gene-IT767_RS25435	27.6667	9	37.6933	12.2467	1.41873	0.00162321	0.00531779	nrdI	WP_002914321.1	class Ib ribonucleoside-diphosphate reductase assembly flavoprotein NrdI
gene-IT767_RS23840	14.6667	4.66667	6.52	2.27667	1.41578	0.00909639	0.0238405	IT767_RS23840	WP_004889844.1	ABC transporter permease
gene-IT767_RS05625	3142.67	1018.33	642.803	229.677	1.41562	1.95301e-12	3.33901e-11	dtpA	WP_004151206.1	dipeptide/tripeptide permease DtpA
gene-IT767_RS02065	188.333	61.3333	98.4333	34.4267	1.4148	2.35862e-08	2.1931e-07	baeR	WP_004175198.1	two-component system response regulator BaeR
gene-IT767_RS02285	1106.33	356.667	265.527	94.5633	1.4128	1.27665e-10	1.70101e-09	IT767_RS02285	WP_038433157.1	glycosyltransferase
gene-IT767_RS07060	108	35	43.1767	15.2167	1.41054	7.93803e-05	0.000367259	IT767_RS07060	WP_009308862.1	SMP-30/gluconolactonase/LRE family protein
gene-IT767_RS17645	147.333	48	346.733	111.537	1.4024	2.06444e-07	1.64397e-06	cutA	WP_002885422.1	divalent cation tolerance protein CutA
gene-IT767_RS16690	2394.67	771	561.977	201.683	1.40225	1.65688e-07	1.351e-06	IT767_RS16690	WP_038432202.1	7-cyano-7-deazaguanine synthase
gene-IT767_RS06190	38	12.3333	22.8833	8.09333	1.40031	0.000284025	0.00114738	fdnI	WP_004175992.1	formate dehydrogenase-N subunit gamma
gene-IT767_RS19255	91.6667	30	31.4767	11.22	1.39848	7.1133e-07	5.08702e-06	rhaS	WP_002882880.1	rhamnose ABC transporter substrate-binding protein
gene-IT767_RS14485	263.333	86.6667	52.38	19.02	1.39815	5.486e-06	3.31663e-05	IT767_RS14485	WP_014907999.1	carbohydrate kinase
gene-IT767_RS22150	2238.33	725	3335.06	1121.71	1.39482	6.7524e-09	6.86757e-08	rpsI	WP_000829818.1	30S ribosomal protein S9
gene-IT767_RS25055	277	90.6667	114.933	40.91	1.39395	2.85849e-08	2.63224e-07	IT767_RS25055	WP_032415443.1	metal ABC transporter permease
gene-IT767_RS12780	765.667	254.333	160.72	58.2267	1.39138	1.44362e-10	1.89248e-09	betB	WP_038431972.1	betaine-aldehyde dehydrogenase
gene-IT767_RS00210	220.333	73	59.32	21.4267	1.39043	4.09791e-10	5.02494e-09	IT767_RS00210	WP_004214134.1	ROK family transcriptional regulator
gene-IT767_RS18365	390.333	128.333	75.3133	27.15	1.38863	2.23384e-06	1.44382e-05	purH	WP_004178254.1	bifunctional phosphoribosylaminoimidazolecarboxamide formyltransferase/IMP cyclohydrolase
gene-IT767_RS07040	247	81.6667	47.3233	17.22	1.38774	0.000207201	0.000863943	IT767_RS07040	WP_004179836.1	acyl CoA:acetate/3-ketoacid CoA transferase
gene-IT767_RS00585	1976	651.667	1496.69	526.653	1.386	4.24638e-13	7.73101e-12	IT767_RS00585	WP_002913804.1	glycine cleavage system transcriptional repressor
gene-IT767_RS14160	59.3333	19.6667	53.16	18.4767	1.38355	1.99748e-06	1.30342e-05	IT767_RS14160	WP_072159388.1	isochorismatase family protein
gene-IT767_RS01455	747	246.667	230.14	84.0033	1.38049	1.06411e-08	1.03377e-07	glpQ	WP_038433038.1	glycerophosphodiester phosphodiesterase
gene-IT767_RS21755	2315	782.667	3461.31	1179.3	1.37281	3.13991e-08	2.86882e-07	rpsH	WP_002919665.1	30S ribosomal protein S8
gene-IT767_RS09395	357.667	118.667	273.44	97.68	1.36547	9.76603e-10	1.14739e-08	IT767_RS09395	WP_038431797.1	hypothetical protein
gene-IT767_RS16695	951	316.667	477.763	173.207	1.36386	1.07705e-07	9.12529e-07	IT767_RS16695	WP_023302420.1	hypothetical protein
gene-IT767_RS07065	72	24.3333	16.4933	6.02333	1.36217	2.01147e-07	1.60985e-06	IT767_RS07065	WP_004176181.1	MFS transporter
gene-IT767_RS16950	4284	1459.33	1434.11	528.687	1.36176	8.00005e-10	9.51627e-09	argF	WP_002886946.1	ornithine carbamoyltransferase
gene-IT767_RS23505	56.3333	19	27.1167	10.04	1.34828	8.5574e-05	0.000391359	IT767_RS23505	WP_004151778.1	aspartate dehydrogenase
gene-IT767_RS01725	1769.33	600.333	317.02	117.747	1.34796	8.96371e-10	1.06097e-08	fruA	WP_004180640.1	PTS fructose transporter subunit IIBC
gene-IT767_RS10390	470.667	159	137.007	50.6667	1.34751	0.000195874	0.000820299	IT767_RS10390	WP_038431834.1	ring-hydroxylating oxygenase subunit alpha
gene-IT767_RS05795	69.6667	23.3333	27.1467	10.0333	1.34255	0.000767439	0.00273389	IT767_RS05795	WP_004180146.1	DMT family transporter
gene-IT767_RS05385	2137.67	725.667	1351.93	492.203	1.34208	1.66715e-09	1.9255e-08	IT767_RS05385	WP_002907811.1	carbonic anhydrase
gene-IT767_RS11265	199.667	68	73.9967	27.5267	1.34132	4.80498e-09	5.03731e-08	IT767_RS11265	WP_075286875.1	tyrosine-type recombinase/integrase
gene-IT767_RS17630	576	194.333	587.853	210.387	1.34015	6.00003e-09	6.18146e-08	fxsA	WP_038432281.1	membrane protein FxsA
gene-IT767_RS10170	358	120	689.283	236.81	1.33944	1.59448e-07	1.30234e-06	IT767_RS10170	WP_038431823.1	DUF6404 family protein
gene-IT767_RS22590	622.667	214	241.833	89.94	1.33845	6.43631e-13	1.16292e-11	IT767_RS22590	WP_004144865.1	LysR family transcriptional regulator
gene-IT767_RS24070	157.333	54.6667	81.54	30.2033	1.33577	2.78035e-06	1.77779e-05	IT767_RS24070	WP_002916192.1	fimbria/pilus periplasmic chaperone
gene-IT767_RS21685	4731.33	1613.67	3028.7	1115.84	1.33289	6.58446e-08	5.71052e-07	rplC	WP_002919796.1	50S ribosomal protein L3
gene-IT767_RS08920	292	101	144.96	53.71	1.3322	4.1429e-10	5.06708e-09	IT767_RS08920	WP_038431782.1	DeoR/GlpR family DNA-binding transcription regulator
gene-IT767_RS09615	28.3333	9.66667	149.957	47.5833	1.33032	0.00035726	0.00140257	IT767_RS09615	WP_111273868.1	DUF1272 domain-containing protein
gene-IT767_RS21820	207	72	355.577	122.633	1.32887	2.17008e-06	1.40643e-05	IT767_RS21820	WP_002919204.1	DUF1992 domain-containing protein
gene-IT767_RS12520	112.333	39	75.9433	27.8967	1.325	4.8185e-07	3.5432e-06	IT767_RS12520	WP_002894164.1	methylthioribulose 1-phosphate dehydratase
gene-IT767_RS12080	619.333	215	129.213	49.2767	1.32368	7.67093e-09	7.70322e-08	dtpD	WP_004199663.1	dipeptide permease DtpD
gene-IT767_RS20600	191	66.6667	27.62	10.6	1.32072	6.83626e-09	6.93808e-08	IT767_RS20600	WP_004210160.1	alpha-amylase
gene-IT767_RS00520	205.667	71.3333	128.373	47.2933	1.32043	1.58929e-06	1.06324e-05	purN	WP_038433003.1	phosphoribosylglycinamide formyltransferase
gene-IT767_RS02200	1416.33	484	363.227	138.14	1.31948	8.8387e-06	5.09802e-05	IT767_RS02200	WP_004214000.1	O-antigen ligase family protein
gene-IT767_RS03585	392.667	137.333	350.51	128.063	1.31533	1.35625e-10	1.80204e-09	IT767_RS03585	YP_005227664.1	GAF domain-containing protein
gene-IT767_RS25725	16.3333	5.66667	17.92	6.28667	1.31154	0.00386611	0.0114047	IT767_RS25725	WP_038432961.1	DUF2946 domain-containing protein
gene-IT767_RS21690	6015.67	2093.33	4092.07	1528.3	1.30867	5.15937e-07	3.76303e-06	rplD	WP_002919794.1	50S ribosomal protein L4
gene-IT767_RS04325	7299	2556.33	10077.2	3610.94	1.30569	2.79677e-09	3.08097e-08	hns	WP_002910103.1	DNA-binding transcriptional regulator H-NS
gene-IT767_RS01275	449.333	157.333	310.76	116.343	1.30355	2.02688e-10	2.59202e-09	yfbR	WP_002913188.1	5'-deoxynucleotidase
gene-IT767_RS04460	4527.67	1565.33	8367.19	2936.69	1.30256	1.76011e-08	1.66582e-07	rplT	WP_000124850.1	50S ribosomal protein L20
gene-IT767_RS21090	47.6667	16.6667	28.08	10.6033	1.30206	4.04111e-05	0.000203764	IT767_RS21090	WP_002920860.1	7-cyano-7-deazaguanine/7-aminomethyl-7-deazaguanine transporter
gene-IT767_RS21695	1548.33	544.333	4350.15	1467.28	1.30176	1.03154e-06	7.19361e-06	rplW	WP_000617546.1	50S ribosomal protein L23
gene-IT767_RS08550	36.3333	12.6667	4.38	1.70333	1.30134	0.00108753	0.00376726	IT767_RS08550	WP_021440007.1	DUF2235 domain-containing protein
gene-IT767_RS04055	39	13.6667	11.0733	4.27667	1.29698	5.4047e-05	0.00026253	IT767_RS04055	WP_038431335.1	hypothetical protein
gene-IT767_RS01760	1193	423.333	697.997	264.843	1.29408	6.37525e-08	5.56959e-07	folE	WP_002912924.1	GTP cyclohydrolase I FolE
gene-IT767_RS10165	1721.67	595.667	499.643	192.163	1.29294	7.92706e-07	5.62679e-06	IT767_RS10165	WP_021441532.1	SEL1-like repeat protein
gene-IT767_RS08625	51	18.3333	768.447	228.237	1.29286	0.00295302	0.00902941	IT767_RS08625	WP_004179527.1	hypothetical protein
gene-IT767_RS25420	783	276.667	209.577	81.1467	1.29187	2.31074e-12	3.90859e-11	proV	WP_038432911.1	glycine betaine/L-proline ABC transporter ATP-binding protein ProV
gene-IT767_RS04530	1888.33	674.333	406.893	158.183	1.2869	7.01039e-14	1.43517e-12	IT767_RS04530	WP_004184566.1	YdiU family protein
gene-IT767_RS22135	1863.67	659.333	2696.21	977.92	1.28514	2.97957e-11	4.25525e-10	IT767_RS22135	WP_002918565.1	DUF1043 family protein
gene-IT767_RS21160	1560.67	555.667	463.437	180.667	1.28497	2.04735e-09	2.31418e-08	livJ	WP_047671394.1	branched chain amino acid ABC transporter substrate-binding protein LivJ
gene-IT767_RS18330	2782	1006.33	527.857	208.14	1.28317	1.07737e-06	7.49135e-06	aceB	WP_015959246.1	malate synthase A
gene-IT767_RS11260	96.6667	34.3333	67.4433	25.6467	1.28188	1.94856e-05	0.000104787	IT767_RS11260	WP_038431895.1	DUF4276 family protein
gene-IT767_RS08820	59	21	107.243	38.7067	1.27579	6.21138e-05	0.000295692	pspC	WP_002901913.1	envelope stress response membrane protein PspC
gene-IT767_RS08130	2151.33	764.333	468.61	183.523	1.27185	8.54292e-10	1.01368e-08	IT767_RS08130	WP_009760658.1	amino acid permease
gene-IT767_RS19540	1088.67	388.333	1286.91	477.433	1.2709	1.44192e-12	2.5042e-11	mioC	WP_004144988.1	FMN-binding protein MioC
gene-IT767_RS16700	471	166	80.02	31.6167	1.2689	1.00389e-05	5.75549e-05	IT767_RS16700	WP_038432206.1	KAP family P-loop domain protein
gene-IT767_RS19745	183	65	102.27	39.7233	1.2682	1.8348e-05	9.95679e-05	dgoR	WP_004145084.1	D-galactonate utilization transcriptional regulator DgoR
gene-IT767_RS24915	14	5	31.9567	11.1967	1.26562	0.013723	0.0336029	IT767_RS24915	WP_002915157.1	DUF3561 family protein
gene-IT767_RS16645	414.333	148	284.687	109.707	1.26029	7.7124e-07	5.49077e-06	IT767_RS16645	WP_087855860.1	DUF1819 family protein
gene-IT767_RS25005	148.333	54	69.6667	27.13	1.25821	7.96459e-06	4.64439e-05	IT767_RS25005	WP_032437199.1	heme ABC transporter ATP-binding protein
gene-IT767_RS19150	450.333	162.333	4051.02	1279.14	1.25638	3.83341e-07	2.87506e-06	rpmE	WP_002882922.1	50S ribosomal protein L31
gene-IT767_RS21660	56571	20448.3	15398.8	6120.61	1.25635	2.53751e-11	3.68588e-10	tuf	WP_004174069.1	elongation factor Tu
gene-IT767_RS02280	1711	612	486.53	192.823	1.2531	6.66309e-07	4.78659e-06	IT767_RS02280	WP_072198432.1	glycosyltransferase family 4 protein
gene-IT767_RS13775	7211.33	2628	2615.38	1041.56	1.24417	5.61694e-07	4.07185e-06	cyoA	WP_002891641.1	cytochrome o ubiquinol oxidase subunit II
gene-IT767_RS10905	410.667	150	1015.26	363.027	1.23885	5.42263e-06	3.28248e-05	clpS	WP_002896520.1	ATP-dependent Clp protease adapter ClpS
gene-IT767_RS16705	175.333	64.3333	112.85	44.01	1.23782	1.83717e-05	9.9583e-05	hxsA	WP_071882684.1	His-Xaa-Ser repeat protein HxsA
gene-IT767_RS14895	11091	4022.33	4617.21	1836.08	1.23758	1.96047e-08	1.84811e-07	tsf	WP_004151930.1	translation elongation factor Ts
gene-IT767_RS21150	465.333	170.667	117.057	47.1333	1.23647	4.14113e-09	4.37018e-08	IT767_RS21150	WP_020803514.1	4-aminobutyrate--2-oxoglutarate transaminase
gene-IT767_RS21440	474.333	174	365.49	142.7	1.2361	3.41965e-09	3.69044e-08	nudE	WP_002920321.1	ADP compounds hydrolase NudE
gene-IT767_RS11640	195	72	113.423	44.7633	1.23527	3.14547e-08	2.86882e-07	pmrA	WP_002895659.1	two-component system response regulator PmrA
gene-IT767_RS23490	68	25	57.38	22.3733	1.23369	8.76757e-06	5.06311e-05	IT767_RS23490	WP_004152888.1	cupin domain-containing protein
gene-IT767_RS00190	665.333	243.667	1392.35	510.007	1.22805	2.0884e-09	2.355e-08	glnB	WP_002914032.1	nitrogen regulatory protein P-II
gene-IT767_RS05655	257.667	94	188.893	74.03	1.22783	9.52415e-07	6.6711e-06	rsxB	WP_004143816.1	electron transport complex subunit RsxB
gene-IT767_RS13295	192.333	71	158.13	61.9633	1.2221	2.77597e-07	2.14262e-06	IT767_RS13295	WP_038432011.1	hypothetical protein
gene-IT767_RS21555	3184	1184.67	834.863	341.253	1.22092	2.26493e-07	1.79012e-06	IT767_RS21555	WP_038432547.1	aspartate aminotransferase family protein
gene-IT767_RS11470	345	129	206.063	82.1833	1.22001	6.33529e-07	4.55797e-06	glnP	WP_002895837.1	glutamine ABC transporter permease GlnP
gene-IT767_RS05380	350.667	130.667	225.173	89.3267	1.21897	4.01057e-09	4.25121e-08	IT767_RS05380	WP_002907812.1	LysE family transporter
gene-IT767_RS21595	543.333	201.667	415.417	163.993	1.21767	2.54225e-11	3.68588e-10	kefG	WP_038432551.1	glutathione-regulated potassium-efflux system ancillary protein KefG
gene-IT767_RS07495	111.667	41.3333	27.8967	11.4067	1.21741	2.97411e-05	0.000153534	urtA	WP_004224704.1	urea ABC transporter substrate-binding protein
gene-IT767_RS02275	431.667	159.333	168.56	68.2133	1.21718	8.23322e-09	8.18176e-08	IT767_RS02275	WP_004180501.1	glycosyltransferase
gene-IT767_RS11940	1638	614.667	748.49	302.167	1.21603	4.42044e-11	6.20161e-10	cpoB	WP_002895071.1	cell division protein CpoB
gene-IT767_RS19820	36.3333	13.6667	64.79	23.7733	1.2112	0.000791365	0.00280766	IT767_RS19820	WP_002923304.1	DUF202 domain-containing protein
gene-IT767_RS18475	43188	16073.3	2834.4	1177.69	1.21081	4.27481e-10	5.21505e-09	rpoC	WP_002884146.1	DNA-directed RNA polymerase subunit beta'
gene-IT767_RS12770	151	57.6667	21.9867	8.98667	1.20854	1.89521e-05	0.000102496	betT	WP_004142478.1	choline BCCT transporter BetT
gene-IT767_RS10045	676.667	254.333	254.227	103.453	1.20637	3.99765e-11	5.6584e-10	IT767_RS10045	WP_038431818.1	LpxL/LpxP family Kdo(2)-lipid IV(A) lauroyl/palmitoleoyl acyltransferasee
gene-IT767_RS07300	316.667	118.667	996.433	359.677	1.20473	3.20446e-10	3.99094e-09	IT767_RS07300	WP_002904624.1	hypothetical protein
gene-IT767_RS06880	494.667	183.667	190.543	77.9033	1.20338	1.46248e-06	9.86707e-06	IT767_RS06880	WP_038431602.1	LysR family transcriptional regulator
gene-IT767_RS23115	207.333	78	176.93	70.31	1.20187	1.9088e-09	2.17822e-08	IT767_RS23115	WP_004150920.1	GNAT family N-acetyltransferase
gene-IT767_RS11425	654.333	247.667	148.873	61.58	1.19927	6.84128e-10	8.17867e-09	IT767_RS11425	WP_038431904.1	glycoside hydrolase family 1 protein
gene-IT767_RS05425	70.6667	26.3333	26.3467	10.84	1.19746	0.000372679	0.00145473	IT767_RS05425	WP_038431475.1	AraC family transcriptional regulator
gene-IT767_RS22420	28982	10870.3	3086.55	1288.8	1.19622	1.58361e-10	2.05826e-09	infB	WP_002918250.1	translation initiation factor IF-2
gene-IT767_RS05265	281.667	107	154.53	63.2267	1.18837	1.86588e-10	2.40547e-09	IT767_RS05265	WP_004180227.1	response regulator
gene-IT767_RS05635	115	44	63.2467	25.64	1.18637	1.33227e-07	1.10137e-06	IT767_RS05635	WP_038431486.1	electron transport complex subunit E
gene-IT767_RS23565	1117	423.333	435.617	180.62	1.18331	9.19925e-11	1.24295e-09	argP	WP_002916497.1	DNA-binding transcriptional regulator ArgP
gene-IT767_RS07045	125.333	47.6667	64.0233	26.27	1.18319	6.89051e-05	0.000323543	fabG	WP_002904841.1	3-oxoacyl-ACP reductase FabG
gene-IT767_RS25050	202.333	77.3333	415.34	157.663	1.18094	1.24684e-07	1.03433e-06	IT767_RS25050	WP_002915037.1	nitrous oxide-stimulated promoter family protein
gene-IT767_RS14480	31.3333	12	24.9	9.99667	1.18031	0.0164749	0.0391751	IT767_RS14480	WP_002889866.1	glycerol-3-phosphate responsive antiterminator
gene-IT767_RS23865	149	57.3333	96.8733	39.67	1.17681	3.01899e-06	1.92264e-05	ureG	WP_004149717.1	urease accessory protein UreG
gene-IT767_RS07150	342.667	130.333	160.147	66.3	1.17545	1.46004e-06	9.86455e-06	map	WP_004179825.1	type I methionyl aminopeptidase
gene-IT767_RS03635	8637.67	3260.67	83034.6	27717.5	1.17433	4.10338e-08	3.6517e-07	cspE	WP_001062678.1	transcription antiterminator/RNA stability regulator CspE
gene-IT767_RS01680	607	234.333	210.71	87.99	1.17318	3.69991e-09	3.96597e-08	IT767_RS01680	WP_004144255.1	GTP-binding protein
gene-IT767_RS08540	33.6667	12.6667	9.69667	4.11	1.17138	0.00513379	0.0144986	IT767_RS08540	WP_024623001.1	hypothetical protein
gene-IT767_RS02310	716	276.333	221.103	93.53	1.1707	2.34202e-07	1.84347e-06	hisB	WP_004144133.1	bifunctional histidinol-phosphatase/imidazoleglycerol-phosphate dehydratase HisB
gene-IT767_RS02795	28.3333	10.6667	147.993	52.7267	1.16912	0.0131628	0.0324813	pmrD	WP_004141189.1	signal transduction protein PmrD
gene-IT767_RS13340	101	38	91.1867	36.9533	1.16562	0.00946939	0.0246421	purE	WP_004151322.1	5-(carboxyamino)imidazole ribonucleotide mutase
gene-IT767_RS16685	129.333	49.3333	67.4	28.0267	1.1643	0.000102603	0.000460412	IT767_RS16685	WP_023302422.1	TatD family hydrolase
gene-IT767_RS12000	14210	5498.67	3943.58	1670.97	1.1642	1.69208e-09	1.94488e-08	sucC	WP_002895039.1	ADP-forming succinate--CoA ligase subunit beta
gene-IT767_RS05640	89	34.3333	58.39	24.0633	1.16383	3.0707e-06	1.95036e-05	rsxG	WP_002907731.1	electron transport complex subunit RsxG
gene-IT767_RS21805	12658.3	4813.67	8295.36	3423.01	1.16254	1.19918e-05	6.80155e-05	rpsD	WP_002919224.1	30S ribosomal protein S4
gene-IT767_RS05090	155.667	59.6667	64.9367	27.26	1.16223	3.68295e-07	2.77969e-06	IT767_RS05090	WP_017879886.1	aldo/keto reductase
gene-IT767_RS20260	511.333	199.333	170.28	71.6367	1.16209	3.95115e-08	3.53602e-07	glpX	WP_002922903.1	class II fructose-bisphosphatase
gene-IT767_RS22965	533.333	204	233.487	97.5867	1.16072	2.35432e-08	2.1931e-07	bacA	WP_038432661.1	undecaprenyl-diphosphate phosphatase
gene-IT767_RS10780	28195	10881.3	5099.07	2182.83	1.15631	7.90171e-09	7.90171e-08	rpsA	WP_002898162.1	30S ribosomal protein S1
gene-IT767_RS01715	488.667	190.333	141.403	60.0067	1.15074	2.77495e-05	0.000143719	fruB	WP_002912947.1	fused PTS fructose transporter subunit IIA/HPr protein
gene-IT767_RS12335	52	20.3333	33.31	13.8433	1.15021	0.00150974	0.00500101	IT767_RS12335	WP_038431948.1	adenosylcobalamin/alpha-ribazole phosphatase
gene-IT767_RS16590	314.667	122.333	197.673	82.62	1.14858	3.53933e-09	3.81097e-08	IT767_RS16590	WP_004214340.1	HNH endonuclease
gene-IT767_RS02205	784	298.667	166.623	71.3667	1.14756	6.25745e-05	0.0002967	IT767_RS02205	WP_038433146.1	MOP flippase family protein
gene-IT767_RS25935	4675.67	1857.33	833.57	363.587	1.14529	0.000546683	0.00203407	hutU	WP_038431913.1	urocanate hydratase
gene-IT767_RS01790	117.667	46.6667	62.2067	26.1567	1.14301	1.73537e-05	9.51461e-05	sanA	WP_002912870.1	outer membrane permeability protein SanA
gene-IT767_RS20430	365.667	143	129.573	55.3233	1.143	4.5309e-09	4.77095e-08	IT767_RS20430	WP_002922494.1	polysaccharide deacetylase family protein
gene-IT767_RS00770	586	228	741.81	299.943	1.14237	5.12955e-09	5.31912e-08	IT767_RS00770	WP_002913637.1	GNAT family acetyltransferase
gene-IT767_RS15685	25	9.66667	6.08333	2.62	1.14005	0.0126985	0.031417	IT767_RS15685	WP_038432132.1	oxalacetate decarboxylase subunit beta
gene-IT767_RS15435	507	199	98.6367	42.68	1.13914	7.73463e-08	6.61725e-07	leuA	WP_004178594.1	2-isopropylmalate synthase
gene-IT767_RS00530	51.3333	20.3333	20.04	8.53	1.13466	0.00136159	0.00458349	IT767_RS00530	WP_004213188.1	ROK family protein
gene-IT767_RS01220	213.667	84.6667	381.41	150.96	1.13343	9.72807e-07	6.79398e-06	folX	WP_002913200.1	dihydroneopterin triphosphate 2'-epimerase
gene-IT767_RS23675	2048	810.667	1224.57	517.377	1.13338	7.23413e-11	9.94433e-10	IT767_RS23675	WP_002916317.1	hemolysin III family protein
gene-IT767_RS19040	341	135.333	617.913	245.197	1.13329	1.30213e-06	8.93695e-06	IT767_RS19040	WP_002883021.1	YijD family membrane protein
gene-IT767_RS21810	18638.7	7359	6365.86	2745.22	1.13019	2.33976e-09	2.61374e-08	rpoA	WP_002919219.1	DNA-directed RNA polymerase subunit alpha
gene-IT767_RS01165	1845.67	727.333	374.97	162.423	1.12959	5.12773e-09	5.31912e-08	purF	WP_002913213.1	amidophosphoribosyltransferase
gene-IT767_RS25720	1407	555	2757.88	1091.41	1.12903	2.38841e-10	3.04618e-09	rplS	WP_002914145.1	50S ribosomal protein L19
gene-IT767_RS02745	748.667	297	265.857	114.75	1.129	1.21258e-07	1.00942e-06	ybtA	WP_000140406.1	yersiniabactin transcriptional regulator YbtA
gene-IT767_RS18485	3160	1225	5508.96	2198.21	1.12844	1.40949e-05	7.8819e-05	rplL	WP_002884142.1	50S ribosomal protein L7/L12
gene-IT767_RS18675	2919.33	1165.67	375.72	164.413	1.12628	3.43299e-07	2.60754e-06	metE	WP_038432330.1	5-methyltetrahydropteroyltriglutamate--homocysteine S-methyltransferase
gene-IT767_RS00480	98.3333	38.6667	15.7267	6.89333	1.12585	6.56056e-06	3.90685e-05	IT767_RS00480	WP_038433000.1	sulfatase-like hydrolase/transferase
gene-IT767_RS22460	121.667	48.6667	31.2967	13.54	1.12134	1.52259e-06	1.02148e-05	mtr	WP_004185824.1	tryptophan permease
gene-IT767_RS21790	82.6667	32.3333	217488	56022.4	1.12024	0.0018584	0.00600987	rpmJ	WP_000868187.1	50S ribosomal protein L36
gene-IT767_RS11090	223.333	86.6667	131.053	55.9567	1.1198	0.000663703	0.00241117	IT767_RS11090	WP_051962058.1	DUF4760 domain-containing protein
gene-IT767_RS19730	816	326.667	361.863	156.21	1.11789	8.23677e-07	5.83795e-06	yidA	WP_004151530.1	sugar-phosphatase
gene-IT767_RS00225	44.3333	17.6667	18.9733	8.19667	1.1174	0.000157901	0.000677936	IT767_RS00225	WP_009485449.1	aldose 1-epimerase
gene-IT767_RS21835	9169.33	3609.33	12299.6	5030.44	1.11638	2.12035e-07	1.68287e-06	mscL	WP_004145325.1	large-conductance mechanosensitive channel protein MscL
gene-IT767_RS11870	1863	741.333	589.07	256.173	1.11607	4.20884e-12	6.7825e-11	aroG	WP_004214507.1	3-deoxy-7-phosphoheptulonate synthase AroG
gene-IT767_RS16300	256.667	102.333	207.08	87.57	1.11499	2.02479e-07	1.6178e-06	IT767_RS16300	WP_004177540.1	porin
gene-IT767_RS10855	2040.67	817	1368.55	584.36	1.11465	2.55997e-10	3.23901e-09	lolA	WP_002898132.1	outer membrane lipoprotein chaperone LolA
gene-IT767_RS14620	117	46.6667	59.22	25.48	1.11257	0.000156875	0.000674139	IT767_RS14620	WP_002889699.1	murein L%2CD-transpeptidase
gene-IT767_RS15470	317.333	127	155.777	67.3767	1.11187	3.69326e-09	3.96597e-08	aroD	WP_004177420.1	type I 3-dehydroquinate dehydratase
gene-IT767_RS04900	190.667	76.3333	92.13	39.8233	1.11185	3.93141e-08	3.53366e-07	IT767_RS04900	WP_008804505.1	amino acid ABC transporter permease
gene-IT767_RS12710	323.667	128.667	65.24	28.6633	1.1109	5.3049e-07	3.85737e-06	IT767_RS12710	WP_038431966.1	sugar ABC transporter ATP-binding protein
gene-IT767_RS15040	19.3333	7.66667	24.8033	10.4133	1.10907	0.0120873	0.0300764	gspG	WP_002889054.1	type II secretion system major pseudopilin GspG
gene-IT767_RS05800	212.667	85.6667	86.02	37.5	1.10817	3.03592e-08	2.79024e-07	IT767_RS05800	WP_038431499.1	AraC family transcriptional regulator
gene-IT767_RS04450	6280.33	2501	5109	2168.07	1.10812	1.66893e-06	1.10875e-05	infC	WP_004189469.1	translation initiation factor IF-3
gene-IT767_RS11995	8035	3252	3246.63	1420.52	1.1076	9.30409e-10	1.09853e-08	sucD	WP_002895043.1	succinate--CoA ligase subunit alpha
gene-IT767_RS07695	191	77.6667	147.127	62.4867	1.10738	2.83728e-05	0.000146788	speG	WP_004179730.1	spermidine N1-acetyltransferase
gene-IT767_RS18905	39.6667	16	14.7367	6.45667	1.10027	0.000562298	0.00208242	IT767_RS18905	WP_002883211.1	LysR family transcriptional regulator
gene-IT767_RS06540	913	368.667	335.45	147.78	1.09564	1.62385e-09	1.88004e-08	IT767_RS06540	WP_038431567.1	ABC transporter substrate-binding protein
gene-IT767_RS12150	608	246.333	513.267	220.43	1.09211	9.71062e-08	8.25662e-07	fldA	WP_002894765.1	flavodoxin FldA
gene-IT767_RS05365	173	70.6667	98.08	42.8567	1.08824	1.73959e-07	1.4136e-06	IT767_RS05365	WP_004175829.1	CatA-like O-acetyltransferase
gene-IT767_RS20605	1393	567	611.64	270.183	1.08629	1.08688e-10	1.46039e-09	IT767_RS20605	WP_004188166.1	protein bax
gene-IT767_RS19215	694	284.333	401.53	175.443	1.08614	2.44158e-10	3.10569e-09	yiiM	WP_002882896.1	6-N-hydroxylaminopurine resistance protein
gene-IT767_RS06050	36.3333	14.6667	41.95	17.82	1.08119	0.00681753	0.0185614	IT767_RS06050	WP_004175959.1	hypothetical protein
gene-IT767_RS06630	99.6667	40.6667	55.1	24.3	1.07904	3.11542e-05	0.000159963	IT767_RS06630	WP_004176102.1	alpha/beta hydrolase
gene-IT767_RS03445	199	82.6667	92.6533	40.8333	1.07706	0.0002704	0.00109864	znuB	WP_038431278.1	zinc ABC transporter permease subunit ZnuB
gene-IT767_RS08025	118.333	48.6667	43.6033	19.5033	1.07653	9.79697e-06	5.63031e-05	tus	WP_004148259.1	DNA replication terminus site-binding protein
gene-IT767_RS05170	3323	1362	1269.79	566.54	1.07504	1.00876e-08	9.86022e-08	IT767_RS05170	WP_004145368.1	DUF535 family protein
gene-IT767_RS04360	367	152	137.463	61.7867	1.0705	9.09356e-07	6.38826e-06	oppB	WP_002910089.1	oligopeptide ABC transporter permease OppB
gene-IT767_RS08005	77.3333	32	165.14	67.23	1.06951	2.66308e-05	0.000138225	IT767_RS08005	WP_002903379.1	GlpM family protein
gene-IT767_RS06990	38.3333	16	8.37	3.77	1.06928	0.00622356	0.017118	IT767_RS06990	WP_038431614.1	cytochrome ubiquinol oxidase subunit I
gene-IT767_RS02220	1539.33	624.333	343.653	155.623	1.06927	0.000192004	0.000806925	wcaJ	WP_004180508.1	undecaprenyl-phosphate glucose phosphotransferase
gene-IT767_RS02215	511.333	204.333	380.79	166.983	1.06866	0.000768962	0.00273523	IT767_RS02215	WP_223367798.1	acyltransferase
gene-IT767_RS18620	213.667	89	208.327	90.0733	1.06807	3.37658e-05	0.000172444	rfaH	WP_002883430.1	transcription/translation regulatory transformer protein RfaH
gene-IT767_RS18195	183.667	76	36.2933	16.59	1.06657	0.00026323	0.00107134	malF	WP_002884726.1	maltose ABC transporter permease MalF
gene-IT767_RS05180	20.3333	8.33333	20.01	8.78333	1.06422	0.00913804	0.0239103	IT767_RS05180	WP_016161235.1	chromate transporter
gene-IT767_RS09665	1069.33	445	244.053	111.207	1.06362	1.53802e-08	1.47613e-07	purB	WP_004176557.1	adenylosuccinate lyase
gene-IT767_RS02915	666.667	273.333	368.677	164.097	1.06304	1.4347e-08	1.37974e-07	IT767_RS02915	WP_038433246.1	helix-turn-helix transcriptional regulator
gene-IT767_RS23860	73.6667	30.3333	26.42	12.0267	1.06159	0.000510896	0.00191586	IT767_RS23860	WP_004149718.1	urease accessory protein UreD
gene-IT767_RS19435	1489.33	619.667	511.323	230.743	1.06094	2.51813e-09	2.78689e-08	IT767_RS19435	WP_002882726.1	serine/threonine protein kinase
gene-IT767_RS25710	6823	2825	5444.85	2393.7	1.0594	2.66598e-07	2.07451e-06	rimM	WP_004150977.1	ribosome maturation factor RimM
gene-IT767_RS14900	4252.67	1778.33	2210.74	990.783	1.05735	3.59836e-10	4.44667e-09	rpsB	WP_002889299.1	30S ribosomal protein S2
gene-IT767_RS10445	130	53.6667	48.8467	22.2167	1.05343	7.85508e-06	4.58613e-05	IT767_RS10445	WP_004183597.1	GGDEF domain-containing protein
gene-IT767_RS02010	134.333	56.3333	28.37	13.0133	1.05316	0.000105254	0.000471862	xylB	WP_032447739.1	xylulokinase
gene-IT767_RS22155	94	39.3333	313.963	124.353	1.05194	3.52179e-05	0.000179476	IT767_RS22155	WP_135801240.1	hypothetical protein
gene-IT767_RS03115	50	20.6667	25.4767	11.57	1.05104	0.00342415	0.010266	IT767_RS03115	WP_038431264.1	hypothetical protein
gene-IT767_RS05930	221.667	93	194.78	85.5167	1.05019	6.01686e-06	3.61714e-05	IT767_RS05930	WP_038431512.1	GNAT family N-acetyltransferase
gene-IT767_RS22350	214.667	89.6667	653.023	262.537	1.05014	1.98448e-06	1.29671e-05	yhbY	WP_002918374.1	ribosome assembly RNA-binding protein YhbY
gene-IT767_RS21140	10401.3	4329.67	4306.97	1955.05	1.04901	3.94292e-08	3.53529e-07	rpoH	WP_002920815.1	RNA polymerase sigma factor RpoH
gene-IT767_RS09785	1799.67	749.333	684.66	311.903	1.04443	7.95825e-09	7.9416e-08	nagK	WP_032424819.1	N-acetylglucosamine kinase
gene-IT767_RS10540	36.3333	15.3333	41.7333	18.0433	1.04305	0.00593277	0.0164149	IT767_RS10540	WP_002898425.1	YccF domain-containing protein
gene-IT767_RS04905	158.667	67	83.1167	37.4533	1.04287	3.23542e-06	2.0387e-05	IT767_RS04905	WP_012967953.1	amino acid ABC transporter ATP-binding protein
gene-IT767_RS18510	1358.67	561.667	2132.02	910.66	1.04285	2.13517e-07	1.69182e-06	secE	WP_002883772.1	preprotein translocase subunit SecE
gene-IT767_RS19065	2613	1104.33	1233.21	561.323	1.04227	1.64098e-08	1.55926e-07	argB	WP_015959218.1	acetylglutamate kinase
gene-IT767_RS05970	3529	1488	1101.68	506.417	1.04203	4.8921e-09	5.11739e-08	IT767_RS05970	WP_014907512.1	YncE family protein
gene-IT767_RS21655	23762.3	9977.67	3289.57	1535.74	1.04146	1.45608e-05	8.12341e-05	fusA	WP_002920103.1	elongation factor G
gene-IT767_RS12695	576	242	344.46	155.06	1.04074	4.13822e-07	3.07466e-06	entD	WP_038431965.1	enterobactin synthase subunit EntD
gene-IT767_RS10700	2898	1200.67	1781.79	802.33	1.03903	1.09005e-06	7.55746e-06	IT767_RS10700	WP_002898200.1	MBL fold metallo-hydrolase
gene-IT767_RS00195	449.333	190.667	121.497	56.3	1.03811	2.44939e-06	1.57461e-05	hmpA	WP_004185137.1	NO-inducible flavohemoprotein
gene-IT767_RS11275	728.667	307	195.4	89.7767	1.03782	2.36011e-07	1.8516e-06	IT767_RS11275	WP_004151719.1	MFS transporter
gene-IT767_RS15200	177	75	80.9167	37.01	1.03608	5.9221e-05	0.000284189	speD	WP_002888739.1	adenosylmethionine decarboxylase
gene-IT767_RS10615	750.333	318.667	611.473	272.603	1.03605	1.01733e-08	9.92362e-08	zapC	WP_002898308.1	cell division protein ZapC
gene-IT767_RS04500	2435.67	1031.33	526.797	245.577	1.03568	1.82529e-05	9.91642e-05	IT767_RS04500	WP_004148738.1	gluconate:proton symporter
gene-IT767_RS24660	529.667	224.667	199.55	91.7333	1.03457	2.47864e-06	1.59127e-05	gcvA	WP_002915545.1	glycine cleavage system transcriptional regulator GcvA
gene-IT767_RS02960	537	222	314.793	142.81	1.03161	0.000228725	0.000944604	IT767_RS02960	WP_038433257.1	hypothetical protein
gene-IT767_RS05840	114.333	48.3333	38.1467	17.56	1.03063	4.24256e-05	0.000212351	cydB	WP_032436467.1	cytochrome d ubiquinol oxidase subunit II
gene-IT767_RS21800	1542	660	2341.68	1012.23	1.02956	4.3699e-05	0.000218266	rpsK	WP_002919257.1	30S ribosomal protein S11
gene-IT767_RS15315	157.667	67	235.81	101.637	1.02942	5.67966e-07	4.11108e-06	mutT	WP_004145942.1	8-oxo-dGTP diphosphatase MutT
gene-IT767_RS09045	1117.67	485	302.087	140.357	1.02834	1.67386e-05	9.22873e-05	trpB	WP_004148107.1	tryptophan synthase subunit beta
gene-IT767_RS09300	899	385	210.337	98.1267	1.02773	5.36116e-10	6.50705e-09	gdhA	WP_004176526.1	NADP-specific glutamate dehydrogenase
gene-IT767_RS25395	447.333	188.667	377.767	169.877	1.02446	1.46171e-05	8.13576e-05	mprA	WP_002914337.1	transcriptional repressor MprA
gene-IT767_RS11465	6518.67	2782.33	3252.7	1498.58	1.02083	2.72442e-09	3.00822e-08	glnH	WP_002895839.1	glutamine ABC transporter substrate-binding protein GlnH
gene-IT767_RS01730	165.333	70.3333	68.6467	31.71	1.01966	1.43288e-06	9.70857e-06	nfo	WP_038433057.1	deoxyribonuclease IV
gene-IT767_RS21825	161	69.3333	203.83	89.3867	1.01742	5.72036e-06	3.44521e-05	zntR	WP_002919201.1	Zn(2+)-responsive transcriptional regulator
gene-IT767_RS18610	4272	1807.33	2332.03	1071.24	1.01673	5.47785e-08	4.82091e-07	fre	WP_002883448.1	NAD(P)H-flavin reductase
gene-IT767_RS19240	18.6667	8	3.94333	1.82333	1.01358	0.0216398	0.0496976	rhaB	WP_002882885.1	rhamnulokinase
gene-IT767_RS23260	26.6667	11.3333	12.86	6	1.01232	0.00674408	0.0183824	IT767_RS23260	WP_038432694.1	molecular chaperone
gene-IT767_RS02265	1522	644.667	238.783	113.173	1.01131	0.000112973	0.000504097	IT767_RS02265	WP_038433151.1	DUF4422 domain-containing protein
gene-IT767_RS25670	252.667	109	517.437	220.957	1.00962	1.74708e-07	1.41486e-06	bamE	WP_002914160.1	outer membrane protein assembly factor BamE
gene-IT767_RS23070	136.333	57.3333	99.0567	45.5533	1.00767	0.00116339	0.00401254	IT767_RS23070	WP_004900659.1	NAD(P)H-dependent oxidoreductase
gene-IT767_RS10395	564.333	243.667	121.137	56.9767	1.00588	0.00322522	0.00971844	IT767_RS10395	WP_038431836.1	NAD-dependent succinate-semialdehyde dehydrogenase
gene-IT767_RS23210	26.3333	11.3333	52.79	22.66	1.00307	0.00395522	0.0116316	IT767_RS23210	WP_004185642.1	hypothetical protein
gene-IT767_RS22640	1022.67	439.667	482.623	225.517	1.00281	1.42868e-05	7.97986e-05	exuR	WP_002917907.1	transcriptional regulator ExuR
gene-IT767_RS17165	60.3333	103	20.42	38.5133	-1.00045	0.00034402	0.00135842	yjfF	WP_038432253.1	sugar ABC transporter permease YjfF
gene-IT767_RS13200	146.667	253.667	54.7667	104.03	-1.00084	0.00832908	0.0219866	IT767_RS13200	YP_005225618.1	sugar ABC transporter substrate-binding protein
gene-IT767_RS08350	516.333	905.333	41.1167	78.8933	-1.0011	1.14418e-07	9.60868e-07	nifJ	WP_020324683.1	pyruvate:ferredoxin (flavodoxin) oxidoreductase
gene-IT767_RS23325	520	896.333	1190.25	2032.71	-1.0025	2.07139e-08	1.94883e-07	IT767_RS23325	WP_002916620.1	YggL family protein
gene-IT767_RS16140	65.6667	114.667	24.8433	46.9	-1.00301	2.19501e-05	0.000116206	IT767_RS16140	WP_004182856.1	GntR family transcriptional regulator
gene-IT767_RS18235	89	155.667	98.9667	179.5	-1.01231	5.29112e-05	0.000257746	IT767_RS18235	WP_004177857.1	N-acetyltransferase
gene-IT767_RS20870	259.333	453	76.8833	146.14	-1.01337	1.23099e-07	1.02296e-06	bcsZ	WP_004151431.1	cellulase
gene-IT767_RS19535	17.6667	31.3333	19.29	35.1933	-1.01541	0.0044866	0.0129312	asnC	WP_002882510.1	transcriptional regulator AsnC
gene-IT767_RS22900	286	503.333	94.8367	181.287	-1.01824	1.11503e-07	9.42219e-07	tsaD	WP_002916879.1	tRNA (adenosine(37)-N6)-threonylcarbamoyltransferase complex transferase subunit TsaD
gene-IT767_RS13580	21.6667	38.3333	54.77	93.79	-1.02014	0.00211354	0.00672104	IT767_RS13580	WP_002892003.1	glucose PTS transporter subunit EIIB
gene-IT767_RS19640	945.333	1672.67	262.1	506.257	-1.02223	2.64821e-07	2.06405e-06	IT767_RS19640	WP_038432364.1	glycoside hydrolase
gene-IT767_RS00385	63	112.667	19.2933	37.08	-1.02233	0.0025302	0.00786771	IT767_RS00385	WP_004174854.1	Gfo/Idh/MocA family oxidoreductase
gene-IT767_RS16900	80.6667	144.333	35.2967	67.5	-1.02238	0.00390365	0.0115012	IT767_RS16900	WP_004178392.1	TIM barrel protein
gene-IT767_RS02655	7.66667	13.6667	41.03	65.44	-1.02309	0.0203607	0.0472834	IT767_RS02655	WP_032447699.1	hypothetical protein
gene-IT767_RS19915	34	60	80.12	139.7	-1.02425	0.00303081	0.00923767	IT767_RS19915	WP_004173862.1	DNA-binding transcriptional regulator
gene-IT767_RS24270	115	202.667	26.9867	52.4367	-1.0248	0.000122407	0.000540631	IT767_RS24270	WP_038432799.1	PTS transporter subunit EIIC
gene-IT767_RS07810	9.33333	16.6667	4.2	8.08333	-1.0248	0.0188653	0.0441332	mdcE	WP_038431703.1	biotin-independent malonate decarboxylase subunit gamma
gene-IT767_RS06585	224	394.333	56.92	109.87	-1.02647	9.37609e-09	9.18356e-08	IT767_RS06585	WP_038431574.1	sensor domain-containing diguanylate cyclase
gene-IT767_RS25470	16	28.3333	22.7567	41.14	-1.02787	0.0051411	0.0145107	stpA	WP_038433418.1	DNA-binding protein StpA
gene-IT767_RS08375	312.333	556.333	71.4233	137.947	-1.02847	7.31639e-06	4.29793e-05	dbpA	WP_004151591.1	ATP-dependent RNA helicase DbpA
gene-IT767_RS09385	7441	13211	1137.48	2231.87	-1.02873	0.00010151	0.000456797	yeaG	WP_002901234.1	protein kinase YeaG
gene-IT767_RS11340	354.333	627	133.007	255.503	-1.02943	1.56316e-08	1.49425e-07	gsiC	WP_038431899.1	glutathione ABC transporter permease GsiC
gene-IT767_RS23055	211.333	377	156.08	293.637	-1.03161	8.56353e-06	4.95128e-05	yqiA	WP_002916845.1	esterase YqiA
gene-IT767_RS02350	465	818.333	107.813	208.567	-1.03163	0.000135018	0.000591946	plaP	WP_004148994.1	putrescine/proton symporter PlaP
gene-IT767_RS12920	23	40.6667	115.42	191.807	-1.03346	0.00953849	0.0247814	IT767_RS12920	WP_002893037.1	DUF1158 domain-containing protein
gene-IT767_RS17635	8956.33	15925.7	1933.68	3772.78	-1.034	1.13182e-07	9.53848e-07	aspA	WP_002885424.1	aspartate ammonia-lyase
gene-IT767_RS13290	14.6667	26	20.8967	38.24	-1.034	0.00512821	0.0144915	uraH	WP_038432009.1	hydroxyisourate hydrolase
gene-IT767_RS21195	15	26.6667	114.587	184.167	-1.03495	0.0029035	0.00888371	IT767_RS21195	WP_004174006.1	type II toxin-antitoxin system Phd/YefM family antitoxin
gene-IT767_RS09535	108	194	28.75	55.8667	-1.03555	0.000164069	0.000699383	IT767_RS09535	WP_032419083.1	HD domain-containing protein
gene-IT767_RS03315	22	39.3333	4.48	8.77	-1.03694	0.0177268	0.0417978	IT767_RS03315	WP_002911522.1	MFS transporter
gene-IT767_RS24235	36.3333	65.3333	13.96	27.1033	-1.03923	0.000301907	0.00121017	IT767_RS24235	WP_002915996.1	carbohydrate ABC transporter permease
gene-IT767_RS08865	235	424	43.51	85.17	-1.04193	2.31196e-08	2.16236e-07	sapA	WP_002901817.1	peptide ABC transporter substrate-binding protein SapA
gene-IT767_RS11610	19.6667	35.3333	100.41	165.283	-1.04225	0.00128316	0.00436269	moaD	WP_002895672.1	molybdopterin synthase sulfur carrier subunit
gene-IT767_RS19810	135.667	243.667	32.3033	63.3467	-1.04225	4.11181e-06	2.54059e-05	IT767_RS19810	WP_002923306.1	6-phospho-alpha-glucosidase
gene-IT767_RS11675	40.6667	73	11.43	22.2367	-1.04233	0.000113713	0.000506925	bioF	WP_038431912.1	8-amino-7-oxononanoate synthase
gene-IT767_RS12085	254	456.333	54.7633	107.09	-1.04273	8.57832e-08	7.31996e-07	phrB	WP_038431934.1	deoxyribodipyrimidine photo-lyase
gene-IT767_RS08220	1206.67	2132.33	841.107	1599.1	-1.04282	2.69994e-07	2.0941e-06	paaY	WP_002902883.1	phenylacetic acid degradation protein PaaY
gene-IT767_RS00395	394	710	88.3933	173.68	-1.04547	2.80041e-10	3.51525e-09	xseA	WP_038432987.1	exodeoxyribonuclease VII large subunit
gene-IT767_RS20080	51	89.6667	31.3067	60.1333	-1.04569	0.00333803	0.0100267	IT767_RS20080	WP_004181564.1	TetR/AcrR family transcriptional regulator
gene-IT767_RS03290	18.3333	32.6667	17.3233	32.7233	-1.04579	0.00487553	0.0138843	ftnA	WP_004141101.1	non-heme ferritin
gene-IT767_RS01050	155	277.667	514.337	874.753	-1.04718	2.06853e-05	0.000110244	IT767_RS01050	WP_002913359.1	YfcZ/YiiS family protein
gene-IT767_RS03285	9	16.3333	51.3967	85.3767	-1.05272	0.0117621	0.0293592	IT767_RS03285	WP_004175410.1	YecH family protein
gene-IT767_RS08770	181.333	331	97.8233	188.783	-1.05337	4.2027e-05	0.000210576	mpaA	WP_004152134.1	murein tripeptide amidase MpaA
gene-IT767_RS25465	76	136	86.34	161.163	-1.05483	3.54028e-05	0.000180226	alaE	WP_002914289.1	L-alanine exporter AlaE
gene-IT767_RS11485	38	68.6667	14.3967	28.1667	-1.05491	0.000182786	0.0007709	rlmF	WP_016947486.1	23S rRNA (adenine(1618)-N(6))-methyltransferase RlmF
gene-IT767_RS14510	145	262.667	72.2067	139.46	-1.0554	0.00018071	0.000764852	IT767_RS14510	WP_038432070.1	class I SAM-dependent methyltransferase
gene-IT767_RS16875	362	661.333	56.2	112.637	-1.05807	0.00082322	0.00290656	iolC	WP_038432242.1	5-dehydro-2-deoxygluconokinase
gene-IT767_RS03205	1366.33	2461.67	282.957	563.623	-1.06053	2.69979e-07	2.0941e-06	amyA	WP_004189225.1	alpha-amylase
gene-IT767_RS02720	1112	2005.67	214.98	427.85	-1.06069	1.81778e-07	1.46715e-06	ybtE	WP_015874967.1	yersiniabactin biosynthesis salycil-AMP ligase YbtE
gene-IT767_RS17640	1000.67	1834	243.24	483.01	-1.06127	1.42125e-08	1.36957e-07	IT767_RS17640	WP_002885423.1	anaerobic C4-dicarboxylate transporter
gene-IT767_RS20885	440.667	793.333	108.803	215.227	-1.06131	3.04434e-05	0.00015682	IT767_RS20885	WP_002921438.1	dicarboxylate/amino acid:cation symporter
gene-IT767_RS19780	160.333	291.333	215.343	402.937	-1.06525	0.00959801	0.0249089	ibpA	WP_004151523.1	heat shock chaperone IbpA
gene-IT767_RS25080	19.3333	35.3333	7.33	14.4667	-1.066	0.00130099	0.00441061	IT767_RS25080	WP_004149504.1	ROK family protein
gene-IT767_RS07540	65	118.333	19.7733	38.89	-1.06632	0.000126501	0.000556136	IT767_RS07540	WP_001620097.1	AAA family ATPase
gene-IT767_RS01885	225	411.333	114.44	223.257	-1.06744	5.91628e-07	4.26939e-06	IT767_RS01885	WP_004180609.1	ABC transporter permease
gene-IT767_RS00560	83.6667	154	151.637	277.5	-1.06849	4.16334e-05	0.000209044	arsC	WP_004174871.1	arsenate reductase (glutaredoxin)
gene-IT767_RS13680	6.66667	12.3333	13.91	25.2433	-1.07035	0.0194518	0.0453716	glnK	WP_002891893.1	P-II family nitrogen regulator
gene-IT767_RS05015	10.3333	19	5.87	11.53	-1.07284	0.0040475	0.0118373	IT767_RS05015	WP_004891304.1	DUF4926 domain-containing protein
gene-IT767_RS25100	40	73	10.0167	19.9967	-1.07291	1.79045e-05	9.74935e-05	IT767_RS25100	WP_004151052.1	PTS transporter subunit EIIC
gene-IT767_RS18445	1082.33	1985.33	516.667	1016.82	-1.07347	1.93219e-09	2.19966e-08	thiG	WP_004146302.1	thiazole synthase
gene-IT767_RS12905	223	408.333	20.44	41.2433	-1.07516	1.4248e-07	1.17177e-06	IT767_RS12905	WP_038431982.1	efflux RND transporter permease subunit
gene-IT767_RS17975	261	477	153.05	300.143	-1.07949	3.14869e-09	3.44478e-08	IT767_RS17975	WP_002885078.1	glutathione S-transferase
gene-IT767_RS07405	24.6667	45.6667	6.94	14.0267	-1.07989	0.00122905	0.00421161	IT767_RS07405	WP_004183982.1	iron-containing alcohol dehydrogenase
gene-IT767_RS08245	15.6667	28.6667	3.43	6.95667	-1.07994	0.00125961	0.00429885	paaC	WP_038431741.1	3-hydroxyacyl-CoA dehydrogenase PaaC
gene-IT767_RS04175	63.6667	116	425.23	698.217	-1.08081	2.5006e-05	0.000130433	chaB	WP_002910389.1	putative cation transport regulator ChaB
gene-IT767_RS08390	343.333	629.333	100.41	201.247	-1.08105	6.80234e-10	8.15255e-09	IT767_RS08390	WP_051962057.1	oxidoreductase
gene-IT767_RS04095	34	61.6667	76.3467	138.1	-1.08496	0.00788096	0.0209895	IT767_RS04095	WP_020323957.1	DUF1869 domain-containing protein
gene-IT767_RS13195	73	134	15.15	30.88	-1.08501	0.00230116	0.0072644	IT767_RS13195	YP_005225619.1	sugar ABC transporter ATP-binding protein
gene-IT767_RS11330	150.333	276.333	35.8333	72.1333	-1.08635	4.47246e-06	2.74211e-05	rimO	WP_004141985.1	30S ribosomal protein S12 methylthiotransferase RimO
gene-IT767_RS25205	31.3333	57.6667	6.73333	13.6533	-1.08714	0.000138618	0.000605503	ascF	WP_002914879.1	PTS cellobiose/arbutin/salicin transporter subunit IIBC
gene-IT767_RS18380	132.333	243.667	29.68	59.6933	-1.08724	5.57624e-06	3.36692e-05	zraS	WP_038432324.1	two-component system sensor histidine kinase ZraS
gene-IT767_RS08855	105	195.667	44.41	88.3333	-1.08761	6.38715e-06	3.81788e-05	IT767_RS08855	WP_038431779.1	helix-turn-helix domain-containing protein
gene-IT767_RS20215	59	109	24.5333	49.0467	-1.08805	6.82988e-07	4.89902e-06	IT767_RS20215	WP_002922941.1	aquaporin
gene-IT767_RS19310	14	26	32.34	59.7933	-1.09233	0.00888365	0.0233471	IT767_RS19310	WP_004146241.1	AzlD domain-containing protein
gene-IT767_RS11755	15.6667	29.3333	5.83333	11.8433	-1.09747	0.00188793	0.00609299	IT767_RS11755	WP_002895284.1	acyltransferase family protein
gene-IT767_RS15505	120.333	225	22.8867	46.27	-1.09827	5.69288e-05	0.000274398	thiP	WP_038432122.1	thiamine/thiamine pyrophosphate ABC transporter permease ThiP
gene-IT767_RS02390	50.6667	95.6667	25.71	51.0267	-1.10002	0.0016202	0.00531159	cobS	WP_038433164.1	adenosylcobinamide-GDP ribazoletransferase
gene-IT767_RS01045	416.333	781.667	99.23	202.797	-1.1012	4.96642e-09	5.18377e-08	fadL	WP_002913360.1	long-chain fatty acid transporter FadL
gene-IT767_RS21300	2285.33	4253	495.58	1012.88	-1.10346	6.89905e-09	6.97213e-08	glgA	WP_002920564.1	glycogen synthase GlgA
gene-IT767_RS13930	56	104.667	22.1633	44.74	-1.10406	0.000159991	0.000684444	IT767_RS13930	WP_002890412.1	nucleoside-specific channel-forming protein Tsx
gene-IT767_RS20295	10.6667	20	7.05333	14.06	-1.10461	0.0109841	0.0278248	IT767_RS20295	WP_002922654.1	trimeric intracellular cation channel family protein
gene-IT767_RS25260	80	148.333	37.6367	75.7167	-1.10484	2.26673e-07	1.79012e-06	srlD	WP_002914815.1	sorbitol-6-phosphate dehydrogenase
gene-IT767_RS14045	408.667	758.667	100.117	204.113	-1.10495	5.50188e-08	4.83315e-07	phoR	WP_002890344.1	phosphate regulon sensor histidine kinase PhoR
gene-IT767_RS04570	73.3333	137	21.65	44.0133	-1.10739	1.50431e-06	1.01064e-05	ydiK	WP_004148729.1	AI-2E family transporter YdiK
gene-IT767_RS14805	121.333	229.667	29.2467	59.61	-1.10753	2.22316e-06	1.43887e-05	tilS	WP_004147166.1	tRNA lysidine(34) synthetase TilS
gene-IT767_RS02840	493.667	925	180.077	366.063	-1.11142	3.94689e-10	4.86477e-09	ldtA	WP_074456659.1	L%2CD-transpeptidase
gene-IT767_RS05760	109.667	206.667	33.23	67.9467	-1.11324	6.6867e-09	6.81529e-08	IT767_RS05760	WP_038431494.1	NAD(P)-dependent alcohol dehydrogenase
gene-IT767_RS07900	207.333	390	48.2967	98.9167	-1.11537	6.22587e-09	6.38653e-08	IT767_RS07900	WP_038431709.1	3-carboxy-cis%2Ccis-muconate cycloisomerase
gene-IT767_RS01585	220	423	37.6233	77.8067	-1.11734	1.32108e-06	9.04097e-06	yejM	WP_002912990.1	LPS biosynthesis-modulating metalloenzyme YejM
gene-IT767_RS03850	12.3333	23	5.10667	10.54	-1.11847	0.00540541	0.0151491	IT767_RS03850	YP_005227608.1	GIY-YIG nuclease family protein
gene-IT767_RS12110	24.6667	46.6667	18.2567	36.5733	-1.12138	0.000318213	0.00126701	kdpC	WP_004142248.1	potassium-transporting ATPase subunit KdpC
gene-IT767_RS11660	78.3333	149	41.03	83.1067	-1.12205	1.21789e-06	8.39497e-06	IT767_RS11660	WP_004152853.1	ATP-binding cassette domain-containing protein
gene-IT767_RS10985	284	545.333	252.03	500.637	-1.1227	7.17768e-08	6.19124e-07	IT767_RS10985	WP_002896394.1	lipoprotein
gene-IT767_RS04440	20	38.6667	126.63	214.773	-1.12605	0.00427146	0.0124237	IT767_RS04440	WP_038431359.1	hypothetical protein
gene-IT767_RS20615	37.6667	72	10.3267	21.3267	-1.12722	8.7667e-05	0.0003994	IT767_RS20615	WP_002922349.1	sugar ABC transporter permease
gene-IT767_RS19805	25	48	4.68333	9.8	-1.13212	0.000145973	0.000632419	IT767_RS19805	WP_032434457.1	alpha-glucoside-specific PTS transporter subunit IIBC
gene-IT767_RS20555	634.667	1206	179.287	373.757	-1.1322	6.97929e-09	7.03832e-08	mtlD	WP_038432445.1	mannitol-1-phosphate 5-dehydrogenase
gene-IT767_RS24760	9.66667	18.6667	2.54	5.24667	-1.13234	0.00494204	0.0140402	IT767_RS24760	WP_004890080.1	acyl-CoA dehydrogenase family protein
gene-IT767_RS22500	547.667	1037.67	454.39	912.563	-1.13269	2.2693e-05	0.000119873	IT767_RS22500	WP_002918221.1	type 1 glutamine amidotransferase
gene-IT767_RS03935	2897	5631.67	533.413	1127.54	-1.13388	0.000288435	0.00116104	pckA	WP_051962053.1	phosphoenolpyruvate carboxykinase (ATP)
gene-IT767_RS17180	146.333	279	52.08	108.347	-1.1344	1.41072e-06	9.58566e-06	IT767_RS17180	WP_002886769.1	ABC transporter substrate-binding protein
gene-IT767_RS03145	133.333	257.667	37.86	79.0133	-1.13663	1.19304e-07	9.9839e-07	ompC	WP_002911596.1	porin OmpC
gene-IT767_RS17920	191.667	359.667	35.0033	73.5	-1.13679	0.00028408	0.00114738	actP	WP_074456663.1	cation/acetate symporter ActP
gene-IT767_RS20710	181.333	347	66.5233	138.19	-1.13802	5.06313e-10	6.161e-09	IT767_RS20710	WP_002921921.1	sugar kinase
gene-IT767_RS17330	75	144	31.0367	64.3167	-1.13808	5.48981e-07	3.98575e-06	IT767_RS17330	WP_004210671.1	L-ribulose-5-phosphate 3-epimerase
gene-IT767_RS07675	215.333	405.333	45.78	94.7767	-1.14073	0.000918	0.00321975	IT767_RS07675	WP_038431695.1	fructuronate reductase
gene-IT767_RS19330	1201	2305	463.423	960.54	-1.14367	5.96183e-12	9.51101e-11	fdxH	WP_002882822.1	formate dehydrogenase subunit beta
gene-IT767_RS20100	24.6667	47.6667	25.8467	51.45	-1.14494	0.000189959	0.00079974	IT767_RS20100	WP_002923016.1	nuclear transport factor 2 family protein
gene-IT767_RS10420	56.6667	110	7.14667	15.2133	-1.1453	7.78826e-05	0.000361381	IT767_RS10420	WP_019705935.1	formate C-acetyltransferase
gene-IT767_RS13125	2461	4760.67	3738.35	7293.22	-1.14823	2.39276e-11	3.49035e-10	IT767_RS13125	WP_002892699.1	hypothetical protein
gene-IT767_RS07090	10.3333	20	5.17333	10.92	-1.15491	0.00365256	0.0108501	IT767_RS07090	WP_032418971.1	sulfite exporter TauE/SafE family protein
gene-IT767_RS17315	7.66667	15	28.4167	51.57	-1.15598	0.0123596	0.0306739	IT767_RS17315	WP_002885689.1	DUF1471 domain-containing protein
gene-IT767_RS01800	37.3333	74	20.6633	42.7767	-1.15685	0.00148133	0.00493081	IT767_RS01800	WP_002912867.1	CidB/LrgB family autolysis modulator
gene-IT767_RS04820	19.6667	38.3333	3.82667	8.08667	-1.15709	0.00156489	0.00513733	IT767_RS04820	WP_038431395.1	rhodanese homology domain-containing protein
gene-IT767_RS23300	141	272.667	35.8867	75.9567	-1.15755	5.5199e-10	6.6658e-09	IT767_RS23300	WP_004144787.1	nucleoside permease
gene-IT767_RS23760	13	25.3333	2.95667	6.20667	-1.15998	0.0138404	0.0338558	IT767_RS23760	WP_038432748.1	MFS transporter
gene-IT767_RS04400	13	25.3333	7.99	16.6267	-1.16043	0.00918521	0.0240205	IT767_RS04400	WP_162472667.1	YceI family protein
gene-IT767_RS05025	28	55.3333	13.7267	28.6867	-1.16089	0.000408483	0.00158118	IT767_RS05025	WP_023158949.1	gluconate 2-dehydrogenase subunit 3 family protein
gene-IT767_RS24100	105	205.667	95.9567	195.62	-1.1615	3.39683e-06	2.12916e-05	IT767_RS24100	WP_002916184.1	MarR family transcriptional regulator
gene-IT767_RS19180	84	164.667	31.52	66.4333	-1.16203	6.19384e-06	3.7163e-05	menA	WP_009309732.1	1%2C4-dihydroxy-2-naphthoate polyprenyltransferase
gene-IT767_RS13870	350	677.333	75.0633	159.517	-1.1623	3.9337e-08	3.53366e-07	thiI	WP_004144657.1	tRNA 4-thiouridine(8) synthase ThiI
gene-IT767_RS01385	519.667	1017	183.307	387.077	-1.16319	3.37498e-09	3.65879e-08	menC	WP_020947440.1	o-succinylbenzoate synthase
gene-IT767_RS10125	29.6667	58	12.1367	25.8267	-1.16943	0.000145132	0.000629918	IT767_RS10125	WP_038431822.1	pirin family protein
gene-IT767_RS19850	253.667	494	69.3433	147.517	-1.1705	2.69047e-06	1.72263e-05	emrD	WP_004181587.1	multidrug efflux MFS transporter EmrD
gene-IT767_RS25270	16.6667	33	5.78333	12.21	-1.17051	0.000954761	0.00333398	IT767_RS25270	WP_004890251.1	PTS glucitol/sorbitol transporter subunit IIB
gene-IT767_RS21390	28.6667	56.3333	202.39	354.807	-1.17323	0.000229128	0.000944691	feoA	WP_002920506.1	ferrous iron transporter A
gene-IT767_RS08640	267.333	519	70.6667	151.317	-1.174	3.34929e-07	2.54803e-06	IT767_RS08640	WP_038431765.1	response regulator
gene-IT767_RS23460	61.3333	118	20.1533	42.88	-1.17591	2.37673e-05	0.000124857	IT767_RS23460	WP_004151770.1	aromatic ring-hydroxylating dioxygenase subunit alpha
gene-IT767_RS19975	22	43.6667	5.23	11.33	-1.18163	0.000101801	0.000457243	IT767_RS19975	WP_002923156.1	PTS cellobiose transporter subunit IIC
gene-IT767_RS08930	25	50	57.1667	109.753	-1.18187	0.00182475	0.00590907	yciH	WP_004210732.1	stress response translation initiation inhibitor YciH
gene-IT767_RS25505	158.667	316.333	26.6467	57.73	-1.18383	3.13799e-06	1.98518e-05	IT767_RS25505	WP_038432928.1	sigma-54-dependent Fis family transcriptional regulator
gene-IT767_RS10230	12.6667	25	3.48333	7.48	-1.18533	0.00476962	0.0136234	IT767_RS10230	WP_002898911.1	nucleoside transporter
gene-IT767_RS12370	532.667	1069	2238.04	4138.86	-1.18705	5.20327e-06	3.15771e-05	ybeD	WP_002894474.1	DUF493 family protein YbeD
gene-IT767_RS00040	2007.67	4006	217.107	474.463	-1.1893	2.43107e-09	2.70308e-08	pat	WP_004899908.1	protein lysine acetyltransferase
gene-IT767_RS03785	1871.67	3702.33	373.797	817.307	-1.19295	1.35084e-06	9.20503e-06	IT767_RS03785	WP_002910889.1	SpoVR family protein
gene-IT767_RS24240	18.3333	36.6667	7.18333	15.5167	-1.19449	0.00209622	0.00667487	IT767_RS24240	WP_002915995.1	sugar ABC transporter permease
gene-IT767_RS08645	106	211.667	40.9333	88.67	-1.19727	2.91086e-07	2.23588e-06	IT767_RS08645	WP_004892665.1	hypothetical protein
gene-IT767_RS11620	81.3333	162.333	72.9767	152.047	-1.19739	7.3092e-07	5.21929e-06	moaB	WP_002895668.1	molybdenum cofactor biosynthesis protein B
gene-IT767_RS00235	1697.67	3427.33	421.157	921.907	-1.19803	5.08089e-06	3.09131e-05	csiE	WP_038432975.1	stationary phase inducible protein CsiE
gene-IT767_RS07400	21	42.6667	5.44	11.88	-1.20463	0.000304335	0.00121581	IT767_RS07400	WP_014907629.1	four-carbon acid sugar kinase family protein
gene-IT767_RS18605	74	150	20.5533	45.2833	-1.20595	7.45387e-05	0.000347217	fadA	WP_015959234.1	acetyl-CoA C-acyltransferase FadA
gene-IT767_RS23175	28.6667	58	92.21	177.617	-1.21113	4.94423e-06	3.01585e-05	IT767_RS23175	WP_002916743.1	DUF2623 domain-containing protein
gene-IT767_RS19660	1895.33	3737.67	1435.89	3054	-1.21129	6.61554e-08	5.72707e-07	IT767_RS19660	WP_004151543.1	NAD(P)H-dependent oxidoreductase
gene-IT767_RS17615	13774.7	27465	2535.12	5602.2	-1.21179	3.12328e-08	2.85951e-07	groL	WP_002885441.1	chaperonin GroEL
gene-IT767_RS06485	37	75	18.1667	39.3767	-1.21225	2.1911e-05	0.000116128	pqqC	WP_004143685.1	pyrroloquinoline-quinone synthase PqqC
gene-IT767_RS12755	45	92	17.55	38.29	-1.21301	6.26514e-06	3.74965e-05	IT767_RS12755	WP_038431971.1	LysR family transcriptional regulator
gene-IT767_RS15250	645.333	1297.33	147.55	325.353	-1.21394	1.24227e-10	1.65984e-09	aroP	YP_005225135.1	aromatic amino acid transporter AroP
gene-IT767_RS21045	51	104.667	17.54	38.6333	-1.21782	2.72802e-05	0.000141442	arnC	WP_002921035.1	undecaprenyl-phosphate 4-deoxy-4-formamido-L-arabinose transferase ArnC
gene-IT767_RS15760	461.667	944.333	133.09	293.05	-1.21826	2.28675e-09	2.56052e-08	dnaJ	WP_002887955.1	molecular chaperone DnaJ
gene-IT767_RS00545	62.6667	126.333	15.4867	34.3167	-1.22426	0.000100972	0.000455233	uraA	WP_002913824.1	uracil permease
gene-IT767_RS08925	93.3333	190	755.99	1350.49	-1.2247	5.80629e-08	5.09118e-07	osmB	WP_002901783.1	osmotically-inducible lipoprotein OsmB
gene-IT767_RS02730	538.333	1092	160.73	355.437	-1.2251	1.45476e-10	1.90116e-09	ybtU	WP_032447695.1	yersiniabactin biosynthesis oxidoreductase YbtU
gene-IT767_RS12765	1052.33	2168	1211.28	2551.06	-1.22648	1.97803e-09	2.24647e-08	ivy	WP_023342938.1	Ivy family C-type lysozyme inhibitor
gene-IT767_RS13285	20.6667	42	519.327	880.137	-1.22783	0.000116675	0.000518677	IT767_RS13285	WP_002892370.1	hypothetical protein
gene-IT767_RS17325	61	123	34.33	75.09	-1.22814	3.48637e-08	3.16761e-07	IT767_RS17325	WP_038432261.1	L-ribulose-5-phosphate 4-epimerase
gene-IT767_RS20570	202	416.333	136.677	298.153	-1.23773	9.3933e-08	8.00108e-07	IT767_RS20570	WP_004145238.1	glutathione S-transferase
gene-IT767_RS17360	29.6667	62	14.6167	32.0367	-1.23806	0.000147758	0.000637831	ulaR	WP_004177697.1	HTH-type transcriptional regulator UlaR
gene-IT767_RS23470	27	55	12.4733	27.7867	-1.24161	9.80527e-05	0.000442909	IT767_RS23470	WP_004174431.1	IclR family transcriptional regulator
gene-IT767_RS20930	356	735.667	65.3633	147.61	-1.24367	3.36088e-13	6.21373e-12	IT767_RS20930	WP_004150117.1	alpha%2Calpha-trehalase
gene-IT767_RS17170	23.6667	49	7.70667	17.31	-1.24377	5.87924e-05	0.000282987	IT767_RS17170	WP_004152011.1	ABC transporter permease
gene-IT767_RS16890	322.667	665	143.883	320.99	-1.24403	0.000566108	0.00209491	iolB	WP_004186731.1	5-deoxy-glucuronate isomerase
gene-IT767_RS08650	46.3333	96.3333	12.2367	27.62	-1.24407	6.45034e-06	3.85083e-05	IT767_RS08650	WP_019705449.1	OpgC domain-containing protein
gene-IT767_RS24875	47.6667	98.6667	7.94333	18.01	-1.24488	3.90479e-05	0.000197099	cysJ	WP_038432852.1	NADPH-dependent assimilatory sulfite reductase flavoprotein subunit
gene-IT767_RS07115	121	248	141.697	300.343	-1.24492	0.00145737	0.0048681	IT767_RS07115	WP_002904819.1	PTS sugar transporter subunit IIA
gene-IT767_RS17895	45.6667	95.3333	25.8267	56.6933	-1.24772	6.92335e-06	4.09732e-05	IT767_RS17895	WP_032421940.1	sel1 repeat family protein
gene-IT767_RS22585	23.3333	49.6667	12.7033	28.2633	-1.24811	0.00924651	0.0241279	IT767_RS22585	WP_004900840.1	pirin family protein
gene-IT767_RS01965	394.333	821	187.507	416.457	-1.24959	1.14339e-07	9.60868e-07	thiM	WP_038433116.1	hydroxyethylthiazole kinase
gene-IT767_RS15515	156.667	326.333	75.3267	167.093	-1.25094	6.86404e-07	4.91614e-06	IT767_RS15515	WP_002888373.1	DedA family protein
gene-IT767_RS08635	14.3333	30	30.0033	61.27	-1.2512	0.000528655	0.00197624	IT767_RS08635	WP_004179523.1	STAS domain-containing protein
gene-IT767_RS09730	55.3333	114.667	8.16667	18.6	-1.25257	3.14218e-06	1.98519e-05	tkt	WP_038431812.1	transketolase
gene-IT767_RS13865	18	37.6667	18.3167	39.6133	-1.25494	0.00171515	0.00559211	IT767_RS13865	WP_002891457.1	SRPBCC family protein
gene-IT767_RS09275	56.3333	118.333	11.2967	25.5567	-1.2557	1.9375e-05	0.000104428	IT767_RS09275	WP_038431791.1	ABC transporter permease subunit
gene-IT767_RS08495	14	29.6667	6.92333	15.3767	-1.257	0.0211097	0.0487854	IT767_RS08495	WP_004151596.1	SDR family oxidoreductase
gene-IT767_RS24020	35.3333	74.3333	5.43667	12.3767	-1.2592	4.46676e-05	0.000221481	mdtO	WP_004211776.1	multidrug efflux transporter permease subunit MdtO
gene-IT767_RS14450	16.6667	34.3333	5.89	13.51	-1.25967	0.00349472	0.010442	IT767_RS14450	WP_012737450.1	thiamine pyrophosphate-dependent dehydrogenase E1 component subunit alpha
gene-IT767_RS05755	300.333	627.667	61.4433	140.997	-1.26809	1.64481e-12	2.8324e-11	IT767_RS05755	WP_004175893.1	carboxylesterase/lipase family protein
gene-IT767_RS19645	59	123.667	31.0667	69.9867	-1.26884	1.20128e-05	6.80534e-05	IT767_RS19645	WP_038432366.1	glucosamine-6-phosphate deaminase
gene-IT767_RS11665	14.6667	31	7.66333	17.35	-1.27352	0.000286074	0.00115348	bioD	WP_002895648.1	dethiobiotin synthase
gene-IT767_RS18440	12	26	138.003	252.21	-1.27785	0.00723128	0.0194657	thiS	WP_002884183.1	sulfur carrier protein ThiS
gene-IT767_RS06705	10.6667	22.6667	2.06667	4.75	-1.278	0.00144506	0.00483374	hpxW	WP_038431582.1	oxamate amidohydrolase
gene-IT767_RS25915	32.3333	68.3333	21.9467	49.1533	-1.27804	0.00132646	0.00447784	IT767_RS25915	NF024202.2	CSS-motif domain-containing protein
gene-IT767_RS03910	6.66667	14.3333	2.53	5.79667	-1.28149	0.00637348	0.0174922	IT767_RS03910	WP_004175489.1	branched-chain amino acid ABC transporter permease
gene-IT767_RS10225	125	265.333	53.8433	122.79	-1.28207	1.32639e-07	1.09842e-06	IT767_RS10225	WP_002898913.1	FTR1 family protein
gene-IT767_RS20875	795.667	1700	64.39	149.863	-1.28244	4.07918e-11	5.75672e-10	bcsC	WP_038432475.1	cellulose biosynthesis protein BcsC
gene-IT767_RS08215	368.333	773.667	500.977	1082.06	-1.28293	7.51893e-12	1.18367e-10	IT767_RS08215	WP_024940864.1	GFA family protein
gene-IT767_RS00745	51	107.667	30.4433	69.1167	-1.28435	3.09567e-06	1.96361e-05	eutL	WP_004174905.1	ethanolamine utilization microcompartment protein EutL
gene-IT767_RS04210	7.33333	15.6667	3.39	7.81667	-1.28475	0.00989943	0.0255521	IT767_RS04210	WP_004145418.1	ABC transporter ATP-binding protein
gene-IT767_RS20560	639.667	1369.33	99.55	232.947	-1.28624	3.46996e-10	4.29914e-09	mtlA	WP_002922397.1	PTS mannitol transporter subunit IICBA
gene-IT767_RS11215	11	23.3333	4.55667	10.64	-1.28715	0.000506165	0.00190261	IT767_RS11215	WP_038431887.1	DNA adenine methylase
gene-IT767_RS11345	1136.33	2401.33	225.75	526.29	-1.28813	3.14394e-12	5.13582e-11	gsiB	WP_012068490.1	glutathione ABC transporter substrate-binding protein GsiB
gene-IT767_RS03915	26	55.3333	6.4	14.9033	-1.28841	6.50783e-05	0.00030735	livM	WP_038431309.1	high-affinity branched-chain amino acid ABC transporter permease LivM
gene-IT767_RS16195	16.6667	35.6667	4.35333	10.2133	-1.29007	0.000153999	0.000662976	IT767_RS16195	WP_038432153.1	amino acid deaminase
gene-IT767_RS01615	36.6667	78.3333	14.4867	33.2133	-1.29156	7.33298e-07	5.22844e-06	IT767_RS01615	WP_038433051.1	LysR family transcriptional regulator
gene-IT767_RS24675	40.6667	89.3333	21.8533	49.73	-1.29251	0.000431762	0.0016551	fucR	WP_004142883.1	L-fucose operon activator
gene-IT767_RS16030	95.3333	203	22.3	52.2367	-1.29915	1.3708e-07	1.13127e-06	IT767_RS16030	WP_004146052.1	PTS cellobiose transporter subunit IIC
gene-IT767_RS06915	25	53.6667	8.45	19.58	-1.29997	0.000571145	0.0021118	IT767_RS06915	WP_002904978.1	ABC transporter permease
gene-IT767_RS16825	379.667	814.333	125.053	290.76	-1.30283	1.37279e-10	1.81895e-09	IT767_RS16825	WP_004192328.1	NAD(P)-dependent alcohol dehydrogenase
gene-IT767_RS11725	274.333	593	66.01	153.943	-1.30716	3.69993e-06	2.301e-05	hutI	WP_074456655.1	imidazolonepropionase
gene-IT767_RS10245	5880	12509	413.107	979.037	-1.3091	3.72163e-06	2.30847e-05	putA	WP_038431829.1	trifunctional transcriptional regulator/proline dehydrogenase/L-glutamate gamma-semialdehyde dehydrogenase
gene-IT767_RS12910	41	88.6667	12.58	29.4067	-1.30934	1.7842e-06	1.17713e-05	IT767_RS12910	WP_038431984.1	efflux RND transporter periplasmic adaptor subunit
gene-IT767_RS21630	36.3333	81	56.0667	122.273	-1.30977	0.000352555	0.00138868	tusD	WP_002920128.1	sulfurtransferase complex subunit TusD
gene-IT767_RS25550	7.66667	16.3333	6.07	14.0867	-1.31001	0.0110769	0.02803	IT767_RS25550	WP_038432944.1	type 1 fimbrial protein
gene-IT767_RS14010	78.3333	169.667	12.5067	29.6467	-1.31085	7.97757e-09	7.94426e-08	IT767_RS14010	WP_038432039.1	amidohydrolase
gene-IT767_RS21145	34	73.6667	6.87333	16.2367	-1.31225	7.68506e-06	4.49788e-05	IT767_RS21145	WP_004181476.1	PLP-dependent aminotransferase family protein
gene-IT767_RS01120	128	278	44.5	104.177	-1.31431	7.72301e-10	9.20969e-09	flk	WP_022615607.1	flagella biosynthesis regulator Flk
gene-IT767_RS01470	1301	2841.67	165.697	395.443	-1.31473	2.74732e-12	4.5661e-11	nrdA	WP_002913016.1	ribonucleoside-diphosphate reductase subunit alpha
gene-IT767_RS24490	9	20	1.47333	3.49333	-1.31964	0.00355615	0.0106084	IT767_RS24490	WP_004149610.1	diol dehydratase reactivase subunit alpha
gene-IT767_RS07430	49.3333	107.333	13.2867	31.29	-1.31985	1.2215e-05	6.90351e-05	IT767_RS07430	WP_038431675.1	sugar transporter
gene-IT767_RS06770	237	515.667	44.9333	106.963	-1.31997	1.8642e-13	3.58557e-12	IT767_RS06770	WP_038431590.1	FAD-NAD(P)-binding protein
gene-IT767_RS21320	63	136.333	12.89	30.58	-1.32051	3.84614e-08	3.46807e-07	glpD	WP_038432529.1	glycerol-3-phosphate dehydrogenase
gene-IT767_RS21220	99.6667	214	30.82	72.8433	-1.32237	5.11241e-07	3.73449e-06	IT767_RS21220	WP_004150074.1	sn-glycerol-3-phosphate import ATP-binding protein UgpC
gene-IT767_RS02735	5808.33	12641.3	164.637	397.21	-1.32535	1.91225e-10	2.4586e-09	irp1	WP_038433214.1	yersiniabactin polyketide synthase HMWP1
gene-IT767_RS16480	55	120.333	11.9433	28.4367	-1.32548	3.56801e-08	3.23563e-07	IT767_RS16480	WP_038432169.1	Cu(+)/Ag(+) sensor histidine kinase
gene-IT767_RS24965	366	812	98.5	232.087	-1.32653	0.00240306	0.00753736	IT767_RS24965	WP_038432861.1	MFS transporter
gene-IT767_RS09720	269	589.667	46.9133	112.437	-1.32683	6.58237e-08	5.71052e-07	IT767_RS09720	WP_038431810.1	aldehyde dehydrogenase family protein
gene-IT767_RS24275	258.333	561	56.19	134.587	-1.32914	2.40968e-08	2.23622e-07	IT767_RS24275	WP_004174521.1	glycoside hydrolase family 1 protein
gene-IT767_RS22815	10.3333	22.6667	1.87333	4.53667	-1.32999	0.000442288	0.00168642	IT767_RS22815	WP_002917676.1	propanediol/glycerol family dehydratase large subunit
gene-IT767_RS06370	47	104.667	26.4233	61.9667	-1.33099	4.75539e-06	2.91184e-05	IT767_RS06370	WP_004184165.1	ABC transporter substrate-binding protein
gene-IT767_RS08195	60.3333	133.667	13.7367	32.6833	-1.33159	2.26281e-06	1.46057e-05	IT767_RS08195	WP_038431735.1	efflux transporter outer membrane subunit
gene-IT767_RS21035	62.3333	136	57.09	131.04	-1.33269	1.44343e-07	1.18505e-06	IT767_RS21035	WP_004181483.1	phenolic acid decarboxylase
gene-IT767_RS21355	54	118.667	12.92	31.06	-1.33298	3.19764e-07	2.44435e-06	gntT	WP_002920542.1	gluconate transporter
gene-IT767_RS25240	101	222	20	47.99	-1.33594	7.821e-06	4.57184e-05	norR	WP_004890240.1	nitric oxide reductase transcriptional regulator NorR
gene-IT767_RS01460	9	20	42.78	86.9	-1.33597	0.00155105	0.00510381	yfaE	WP_002913017.1	class I ribonucleotide reductase maintenance protein YfaE
gene-IT767_RS19440	253.667	554.667	997.03	2046.84	-1.33642	6.87482e-09	6.96239e-08	IT767_RS19440	WP_002882612.1	YihD family protein
gene-IT767_RS12970	46.6667	102.333	18.98	45.0733	-1.33682	2.003e-07	1.60577e-06	IT767_RS12970	WP_004151823.1	helix-turn-helix domain-containing protein
gene-IT767_RS16165	16.3333	35.6667	11.3033	26.5367	-1.33807	0.00130389	0.00441731	IT767_RS16165	WP_004146077.1	2-dehydro-3-deoxy-6-phosphogalactonate aldolase
gene-IT767_RS07420	23.3333	51	5.54333	13.4867	-1.3383	0.000110727	0.000495469	IT767_RS07420	WP_004179768.1	MFS transporter
gene-IT767_RS10330	12.6667	28.3333	5.86667	13.8733	-1.33998	0.000549768	0.00204077	IT767_RS10330	WP_004150831.1	SDR family oxidoreductase
gene-IT767_RS03895	97.3333	217.333	12.33	30.05	-1.34181	2.94902e-06	1.88059e-05	pflB	WP_038431308.1	formate C-acetyltransferase
gene-IT767_RS25455	3220.33	6992.67	6338.12	13853.5	-1.34191	2.25611e-09	2.53215e-08	IT767_RS25455	WP_002914293.1	DUF883 domain-containing protein
gene-IT767_RS05115	5.66667	12.6667	1.02	2.51333	-1.34608	0.00692704	0.0187632	alsS	WP_004175750.1	acetolactate synthase AlsS
gene-IT767_RS17830	29.6667	66	22.7167	53.1633	-1.34654	0.000248893	0.00101385	phnN	WP_038432295.1	ribose 1%2C5-bisphosphokinase
gene-IT767_RS10800	133.667	291.333	74.3733	176.453	-1.34976	2.77316e-07	2.14262e-06	IT767_RS10800	WP_002898152.1	DUF421 domain-containing protein
gene-IT767_RS11370	6	13.6667	2.33	5.57667	-1.3532	0.00591179	0.0163854	IT767_RS11370	WP_004176738.1	glycyl-radical enzyme activating protein
gene-IT767_RS09490	38.6667	87	220.367	446.87	-1.35477	0.000125761	0.000553394	IT767_RS09490	WP_004179368.1	DUF333 domain-containing protein
gene-IT767_RS11500	111	249	454.687	937.67	-1.35537	1.58862e-08	1.51555e-07	IT767_RS11500	WP_004179107.1	DksA/TraR family C4-type zinc finger protein
gene-IT767_RS05510	381	860.333	276.6	655.11	-1.36167	1.15624e-11	1.76207e-10	sodB	WP_002907771.1	superoxide dismutase [Fe]
gene-IT767_RS21415	2421	5492.67	452.79	1117.63	-1.3633	1.42225e-07	1.17169e-06	pckA	WP_004210368.1	phosphoenolpyruvate carboxykinase (ATP)
gene-IT767_RS14400	24	54	22.4267	52.76	-1.36855	9.95016e-05	0.000449028	IT767_RS14400	WP_130944948.1	hypothetical protein
gene-IT767_RS21550	78.6667	176.333	60.12	142.78	-1.36948	1.08998e-11	1.67177e-10	pabA	WP_002920229.1	aminodeoxychorismate synthase component 2
gene-IT767_RS25480	79	178.333	30.4833	74.0767	-1.37111	6.19616e-09	6.36976e-08	lpxO	WP_002914281.1	lipid A hydroxylase LpxO
gene-IT767_RS21285	2192.33	4937	292.967	726.06	-1.37143	2.98734e-12	4.91366e-11	glgB	WP_004150069.1	1%2C4-alpha-glucan branching enzyme
gene-IT767_RS01880	401.667	907	145.253	354.32	-1.37184	7.81521e-11	1.07122e-09	IT767_RS01880	WP_038433103.1	ABC transporter ATP-binding protein
gene-IT767_RS17175	40.3333	91.6667	8.27333	20.4233	-1.37555	4.13073e-08	3.6692e-07	IT767_RS17175	WP_002886772.1	sugar ABC transporter ATP-binding protein
gene-IT767_RS07570	9	20.6667	5.92	14.3333	-1.3831	0.00158687	0.00520589	IT767_RS07570	WP_002210516.1	aldolase
gene-IT767_RS06360	3835.33	8601.33	4725.41	11005.1	-1.38358	1.40428e-12	2.47174e-11	IT767_RS06360	WP_038431554.1	OsmC family protein
gene-IT767_RS02725	292	674.333	131.117	322.92	-1.3863	4.08681e-08	3.64375e-07	ybtT	WP_015874966.1	yersiniabactin biosynthesis thioesterase YbtT
gene-IT767_RS11165	4.33333	10	2.29667	5.72667	-1.38639	0.0135461	0.0333409	IT767_RS11165	WP_038431876.1	hypothetical protein
gene-IT767_RS17505	16.6667	38	3.42333	8.58	-1.39005	1.95635e-05	0.000105088	yjeM	WP_023302374.1	glutamate/gamma-aminobutyrate family transporter YjeM
gene-IT767_RS25570	795	1816.67	364.063	893.33	-1.39049	4.66399e-12	7.49065e-11	IT767_RS25570	WP_038432946.1	SDR family NAD(P)-dependent oxidoreductase
gene-IT767_RS15070	5	11.6667	4.91667	11.7567	-1.39056	0.0106299	0.0270715	IT767_RS15070	WP_004145896.1	type II secretion system protein M
gene-IT767_RS12995	32	72.6667	9.05667	22.5133	-1.39171	7.10995e-06	4.19733e-05	IT767_RS12995	WP_038431987.1	Gfo/Idh/MocA family oxidoreductase
gene-IT767_RS11595	64.6667	147.333	22.9033	56.4167	-1.39178	2.06519e-06	1.34027e-05	IT767_RS11595	WP_002895728.1	lysylphosphatidylglycerol synthase domain-containing protein
gene-IT767_RS01380	469	1076.67	193.39	476.84	-1.39195	5.60816e-14	1.17329e-12	menB	WP_002913098.1	1%2C4-dihydroxy-2-naphthoyl-CoA synthase
gene-IT767_RS06285	55.6667	127.333	4520.85	8904.22	-1.39326	7.55612e-05	0.000351636	sra	WP_004143727.1	stationary-phase-induced ribosome-associated protein
gene-IT767_RS24725	12.3333	28.6667	3.43667	8.51	-1.39424	0.00252756	0.00786463	ssuD	WP_002915347.1	FMNH2-dependent alkanesulfonate monooxygenase
gene-IT767_RS10470	43.3333	99.3333	91.4867	206.237	-1.3995	7.25389e-05	0.000338894	IT767_RS10470	WP_038431843.1	STAS domain-containing protein
gene-IT767_RS22795	5	11.6667	4.22333	10.4033	-1.40034	0.0205543	0.0476403	IT767_RS22795	WP_038432644.1	cob(I)yrinic acid a%2Cc-diamide adenosyltransferase
gene-IT767_RS02540	10.6667	25.3333	3.44333	8.74667	-1.40075	0.0141014	0.0343884	virB11	WP_015874997.1	P-type DNA transfer ATPase VirB11
gene-IT767_RS21985	192.333	443	64.79	161.42	-1.40203	1.98809e-10	2.54924e-09	msrP	WP_004174108.1	protein-methionine-sulfoxide reductase catalytic subunit MsrP
gene-IT767_RS20095	4.66667	11	3.00667	7.42667	-1.40345	0.00861711	0.0226716	IT767_RS20095	WP_032417681.1	pyridoxamine 5'-phosphate oxidase family protein
gene-IT767_RS14305	13.6667	31.6667	9.78667	23.86	-1.40387	8.25331e-06	4.78351e-05	ecpA	WP_038432055.1	common pilus major fimbrillin subunit EcpA
gene-IT767_RS07895	273	627.333	131.97	326.357	-1.40616	2.40422e-12	4.0239e-11	pcaD	WP_004151556.1	3-oxoadipate enol-lactonase
gene-IT767_RS13190	47.3333	109.333	15.4933	39.07	-1.40939	9.4713e-07	6.64384e-06	IT767_RS13190	WP_004152946.1	ABC transporter permease
gene-IT767_RS02660	17.6667	41	23.4633	55.5333	-1.41166	0.000328405	0.00130107	IT767_RS02660	WP_015874977.1	type II toxin-antitoxin system VapC family toxin
gene-IT767_RS21290	1910	4447	286.043	732.48	-1.42199	2.46471e-15	6.18773e-14	glgX	WP_004174015.1	glycogen debranching protein GlgX
gene-IT767_RS14130	91	214	51.6767	128.703	-1.42383	2.05904e-07	1.64241e-06	IT767_RS14130	WP_004151347.1	extensin family protein
gene-IT767_RS17850	14	33	2.85333	7.25333	-1.42607	0.000127409	0.000559615	IT767_RS17850	WP_002885173.1	sugar ABC transporter ATP-binding protein
gene-IT767_RS24055	7.33333	17.3333	7.22333	17.92	-1.42964	0.00316652	0.00959005	IT767_RS24055	WP_074456644.1	type 1 fimbrial protein
gene-IT767_RS25795	2653.67	6156	296.79	764.46	-1.43174	7.19136e-11	9.91409e-10	clpB	WP_004890358.1	ATP-dependent chaperone ClpB
gene-IT767_RS10475	382	896	45.5533	118.043	-1.43395	4.1314e-13	7.5505e-12	IT767_RS10475	WP_038431844.1	glycogen/starch/alpha-glucan phosphorylase
gene-IT767_RS07705	267	644.667	1043.85	2307.74	-1.43508	1.65344e-06	1.10307e-05	IT767_RS07705	WP_002903714.1	DUF1161 domain-containing protein
gene-IT767_RS09725	256.667	610.667	47.8467	124.183	-1.43726	3.22655e-09	3.51056e-08	IT767_RS09725	WP_038431811.1	long-chain fatty acid--CoA ligase
gene-IT767_RS20865	305.667	727.333	37.8033	98.3533	-1.43997	1.11879e-14	2.57807e-13	bcsB	WP_004901208.1	cellulose biosynthesis cyclic di-GMP-binding regulatory protein BcsB
gene-IT767_RS22190	19.3333	46	4.79333	12.4133	-1.44515	0.000111416	0.000497615	IT767_RS22190	WP_002918453.1	MFS transporter
gene-IT767_RS17685	5	12	15.4933	35.8	-1.44583	0.00550112	0.0153812	IT767_RS17685	WP_004153693.1	PerC family transcriptional regulator
gene-IT767_RS10740	325.667	760.333	127.297	325.47	-1.44893	2.77201e-10	3.48878e-09	IT767_RS10740	WP_002898182.1	YcbJ family phosphotransferase
gene-IT767_RS20630	238	566.667	56.6667	147.447	-1.45074	9.58504e-10	1.1289e-08	xylA	WP_002922139.1	xylose isomerase
gene-IT767_RS14545	121	287.667	67.3867	171.063	-1.45148	7.30943e-08	6.28216e-07	csiR	WP_038432071.1	DNA-binding transcriptional regulator CsiR
gene-IT767_RS20140	353.667	839	112.213	290.367	-1.45211	3.0273e-12	4.96228e-11	IT767_RS20140	WP_004901462.1	NAD(P)-dependent alcohol dehydrogenase
gene-IT767_RS13050	54.6667	129.333	97.68	233.14	-1.4534	2.62994e-10	3.31874e-09	IT767_RS13050	WP_004178885.1	helix-turn-helix domain-containing protein
gene-IT767_RS05560	692	1648	602.257	1509.11	-1.45622	3.44383e-15	8.39857e-14	sodC	WP_004184268.1	superoxide dismutase [Cu-Zn] SodC2
gene-IT767_RS06480	5.33333	13	19.0667	42.89	-1.45722	0.00674793	0.0183824	pqqD	WP_023282622.1	pyrroloquinoline quinone biosynthesis peptide chaperone PqqD
gene-IT767_RS01845	529.667	1256.33	378.507	958.62	-1.45725	8.03129e-11	1.09455e-09	IT767_RS01845	WP_004144230.1	YIP1 family protein
gene-IT767_RS01970	357.667	862.667	161.967	417.077	-1.45793	3.71489e-09	3.9731e-08	thiD	WP_002912707.1	bifunctional hydroxymethylpyrimidine kinase/phosphomethylpyrimidine kinase
gene-IT767_RS25350	760.333	1770.33	1918.81	4472.59	-1.46011	1.43721e-10	1.89248e-09	IT767_RS25350	WP_002914359.1	BON domain-containing protein
gene-IT767_RS07890	65	154.667	98.7733	240.593	-1.46385	3.25994e-10	4.04946e-09	pcaC	WP_004143067.1	4-carboxymuconolactone decarboxylase
gene-IT767_RS07410	116	277	45.82	119.157	-1.46425	3.57174e-12	5.81474e-11	IT767_RS07410	WP_004179772.1	dihydrodipicolinate synthase family protein
gene-IT767_RS04705	1159	2774	397.417	1035.78	-1.46519	8.72147e-16	2.39089e-14	IT767_RS04705	WP_004180358.1	L%2CD-transpeptidase family protein
gene-IT767_RS15765	1959.33	4691.67	303.643	800.443	-1.46589	8.44893e-14	1.70769e-12	dnaK	WP_004146997.1	molecular chaperone DnaK
gene-IT767_RS21005	45.3333	107.333	20.8467	54.0467	-1.46593	2.09484e-07	1.6654e-06	nikE	WP_004173958.1	nickel import ATP-binding protein NikE
gene-IT767_RS06330	58	139.333	10.9	28.7	-1.4728	3.19952e-09	3.49238e-08	IT767_RS06330	WP_038431549.1	alpha-amylase family protein
gene-IT767_RS21015	22	54.3333	9.44	24.55	-1.47412	0.00116279	0.00401254	nikC	WP_004901155.1	nickel ABC transporter permease subunit NikC
gene-IT767_RS08675	24.3333	60	29.5633	73.3967	-1.47682	4.78553e-06	2.92654e-05	IT767_RS08675	WP_038431767.1	globin
gene-IT767_RS15305	129	317	64.8167	168.49	-1.47929	9.32824e-09	9.16787e-08	zapD	WP_004178596.1	cell division protein ZapD
gene-IT767_RS03185	33.3333	81	256.473	557.727	-1.48182	1.13698e-06	7.87141e-06	IT767_RS03185	WP_002911589.1	DUF2525 domain-containing protein
gene-IT767_RS24730	7	17.3333	1.56333	4.19333	-1.48815	0.000421564	0.00162035	IT767_RS24730	WP_009484710.1	FAD/NAD(P)-binding protein
gene-IT767_RS12380	48.6667	119	17.3367	45.7933	-1.48866	2.40329e-09	2.67843e-08	IT767_RS12380	WP_004220154.1	YbeF family transcriptional regulator
gene-IT767_RS00660	3881.33	9540	573.733	1548.56	-1.48996	2.32658e-12	3.92147e-11	tkt	WP_038433008.1	transketolase
gene-IT767_RS11350	600	1449.67	96.3467	258.363	-1.49376	5.76018e-10	6.9384e-09	gsiA	WP_038431900.1	glutathione ABC transporter ATP-binding protein GsiA
gene-IT767_RS10210	978	2372.67	451.72	1195.98	-1.49747	7.44123e-12	1.17532e-10	phoH	WP_002898923.1	phosphate starvation-inducible protein PhoH
gene-IT767_RS06765	520	1287	155.3	415.647	-1.4988	2.2066e-15	5.59865e-14	IT767_RS06765	WP_038431588.1	NADH:flavin oxidoreductase/NADH oxidase
gene-IT767_RS03550	72	180.667	25.2767	67.98	-1.50655	4.25826e-06	2.62089e-05	IT767_RS03550	WP_014907334.1	VirK/YbjX family protein
gene-IT767_RS22615	2600.33	6405.33	3769.93	9510.73	-1.51348	8.96737e-15	2.07643e-13	IT767_RS22615	WP_002917917.1	phage holin family protein
gene-IT767_RS10835	79	195	52.2267	137.437	-1.5135	1.71356e-07	1.39483e-06	dmsB	WP_004150845.1	dimethylsulfoxide reductase subunit B
gene-IT767_RS09235	310.333	761.333	64.7467	176.213	-1.51595	1.00066e-11	1.55476e-10	astD	WP_038431789.1	succinylglutamate-semialdehyde dehydrogenase
gene-IT767_RS09240	175.333	428.333	56.45	153.103	-1.51804	3.59883e-08	3.25739e-07	astA	WP_004183681.1	arginine N-succinyltransferase
gene-IT767_RS00695	5.33333	13.6667	1.75333	4.8	-1.51813	0.00930424	0.0242388	pta	WP_004185055.1	phosphate acetyltransferase
gene-IT767_RS21375	771.333	1911.67	3026.28	7037.96	-1.5195	2.22191e-15	5.60769e-14	IT767_RS21375	WP_002920510.1	DUF1471 domain-containing protein
gene-IT767_RS19230	44.3333	113.667	18.6567	50.3567	-1.52393	0.000117743	0.000522451	rhaR	WP_002882891.1	HTH-type transcriptional activator RhaR
gene-IT767_RS11590	128.667	322.333	33.0733	90.4267	-1.52938	5.937e-16	1.64648e-14	clsB	WP_002895730.1	cardiolipin synthase ClsB
gene-IT767_RS25245	127.333	323	44.9167	122.407	-1.52968	6.46603e-09	6.60449e-08	gutQ	WP_004174691.1	arabinose-5-phosphate isomerase GutQ
gene-IT767_RS21095	5.33333	13.6667	28.0067	65.71	-1.53469	0.00429018	0.0124705	tusA	WP_002920858.1	sulfurtransferase TusA
gene-IT767_RS20580	347	874	56.3933	155.76	-1.53586	2.04497e-15	5.2198e-14	selB	WP_023286943.1	selenocysteine-specific translation elongation factor
gene-IT767_RS05875	1545.67	3893.67	336.377	932.18	-1.53988	4.51039e-15	1.08113e-13	patD	WP_004175939.1	aminobutyraldehyde dehydrogenase
gene-IT767_RS21510	170	429	38.9367	106.843	-1.5404	2.04862e-11	3.00675e-10	cysG	WP_038432543.1	siroheme synthase CysG
gene-IT767_RS04540	62.6667	160.333	19.91	54.91	-1.54059	9.22438e-11	1.24295e-09	aroH	WP_004180369.1	3-deoxy-7-phosphoheptulonate synthase AroH
gene-IT767_RS21000	9.66667	24.6667	13.95	36.2833	-1.5419	2.06282e-05	0.000110244	nikR	WP_002921188.1	nickel-responsive transcriptional regulator NikR
gene-IT767_RS17350	14	35.6667	3.13667	8.71	-1.54771	5.90439e-05	0.000283625	ulaA	WP_004186644.1	PTS ascorbate transporter subunit IIC
gene-IT767_RS02665	16.6667	42.3333	110.84	251.39	-1.54778	4.38152e-05	0.000218618	vapB	WP_015874976.1	type II toxin-antitoxin system VapB family antitoxin
gene-IT767_RS11670	10.3333	26.6667	5.1	13.9533	-1.55092	9.21725e-05	0.000418727	bioC	WP_038431911.1	malonyl-ACP O-methyltransferase BioC
gene-IT767_RS09750	15	39	4.91	13.7733	-1.55294	0.000506787	0.00190344	IT767_RS09750	WP_004190951.1	2-keto-3-deoxygluconate permease
gene-IT767_RS17775	3226.33	8225	661.267	1852.74	-1.55568	3.18592e-19	1.33306e-17	proP	WP_002885227.1	glycine betaine/L-proline transporter ProP
gene-IT767_RS08085	75.6667	194.333	20.18	56.1233	-1.55586	3.01029e-10	3.75892e-09	yedE	WP_004179663.1	selenium metabolism membrane protein YedE/FdhT
gene-IT767_RS24445	3.66667	9.66667	1.08	3.05667	-1.55718	0.0124625	0.0309133	pduQ	WP_004149612.1	1-propanol dehydrogenase PduQ
gene-IT767_RS02800	86.6667	222	16.27	45.77	-1.56206	1.50714e-11	2.25362e-10	IT767_RS02800	WP_038433228.1	alpha/beta hydrolase
gene-IT767_RS01870	537.667	1395.33	202.63	565.663	-1.56527	2.76932e-15	6.88003e-14	IT767_RS01870	WP_002912823.1	ABC transporter substrate-binding protein
gene-IT767_RS13405	73.3333	191.667	80.38	214.167	-1.56619	2.19244e-08	2.05461e-07	IT767_RS13405	WP_004142979.1	NfeD family protein
gene-IT767_RS18665	444.667	1161.33	215.637	599.29	-1.56886	4.20689e-16	1.18739e-14	udp	WP_002883419.1	uridine phosphorylase
gene-IT767_RS20635	278.667	720.667	59.4033	167.633	-1.56916	1.02884e-16	3.08652e-15	xylB	WP_038432451.1	xylulokinase
gene-IT767_RS13460	871.333	2254.33	137.89	393.723	-1.57045	7.32725e-08	6.28615e-07	htpG	WP_004177228.1	molecular chaperone HtpG
gene-IT767_RS06350	309.667	788.333	435.31	1145.39	-1.5716	1.51671e-10	1.9767e-09	IT767_RS06350	WP_002906035.1	YdeI family stress tolerance OB fold protein
gene-IT767_RS16870	279.333	727.333	42.6333	122.35	-1.57212	4.1576e-06	2.56556e-05	iolD	WP_004186736.1	3D-(3%2C5/4)-trihydroxycyclohexane-1%2C2-dione acylhydrolase (decyclizing)
gene-IT767_RS09425	50.3333	129.333	25.0367	69.4133	-1.57271	2.23637e-09	2.51592e-08	IT767_RS09425	WP_002901225.1	SDR family oxidoreductase
gene-IT767_RS11750	219.333	569	20.3067	58.0533	-1.57659	6.2331e-18	2.13899e-16	IT767_RS11750	WP_038431917.1	efflux RND transporter permease subunit
gene-IT767_RS06970	14.3333	37.3333	3.55333	10.15	-1.57821	4.5544e-07	3.36292e-06	IT767_RS06970	WP_038431612.1	transporter
gene-IT767_RS16325	41.6667	109.333	10.2533	28.9433	-1.57833	9.32022e-09	9.16787e-08	IT767_RS16325	WP_004146918.1	DUF445 domain-containing protein
gene-IT767_RS12940	5.66667	15	9.72333	25.4467	-1.57843	0.000548647	0.00203957	IT767_RS12940	WP_002893024.1	MmcQ/YjbR family DNA-binding protein
gene-IT767_RS16980	3	8	3.37	9.38667	-1.58179	0.0170111	0.0402894	IT767_RS16980	WP_004186717.1	YhcH/YjgK/YiaL family protein
gene-IT767_RS15220	82	215.667	36.77	103.5	-1.58545	4.11669e-11	5.79251e-10	IT767_RS15220	WP_004177402.1	DUF2950 family protein
gene-IT767_RS17335	50.3333	130.333	30.65	86.06	-1.5928	3.85847e-09	4.11743e-08	ulaD	WP_002885684.1	3-keto-L-gulonate-6-phosphate decarboxylase UlaD
gene-IT767_RS16895	412.333	1079.33	84.4133	244.093	-1.59441	1.76072e-05	9.64253e-05	IT767_RS16895	WP_004146794.1	CoA-acylating methylmalonate-semialdehyde dehydrogenase
gene-IT767_RS24540	287.667	754.333	181.983	508.753	-1.59455	9.28064e-16	2.51526e-14	IT767_RS24540	WP_012540682.1	cobalt-precorrin-8 methylmutase
gene-IT767_RS06305	162.667	429.333	61.5867	175.427	-1.59557	5.03665e-14	1.05836e-12	IT767_RS06305	WP_004151242.1	SDR family oxidoreductase
gene-IT767_RS15030	7	19	1.45333	4.21	-1.59733	0.0162911	0.0388737	gspE	WP_004177380.1	type II secretion system ATPase GspE
gene-IT767_RS04775	10.3333	27.6667	4.58667	13.0333	-1.59734	0.000239562	0.000982455	IT767_RS04775	WP_004175672.1	DNA-binding transcriptional regulator
gene-IT767_RS20860	227.333	597.667	24.98	72.3967	-1.5991	1.29584e-17	4.26285e-16	bcsA	WP_002921508.1	UDP-forming cellulose synthase catalytic subunit
gene-IT767_RS14270	4	11	1.75667	5.03	-1.60181	0.0108959	0.0276455	IT767_RS14270	WP_004151355.1	amino acid ABC transporter ATP-binding protein
gene-IT767_RS16240	27	72.3333	43.1933	116.213	-1.61101	4.0505e-07	3.02097e-06	IT767_RS16240	WP_004151392.1	5-carboxymethyl-2-hydroxymuconate Delta-isomerase
gene-IT767_RS21010	29.3333	79	14.2067	40.5233	-1.61484	2.59307e-06	1.66249e-05	IT767_RS21010	WP_004173959.1	nickel import ATP-binding protein NikD
gene-IT767_RS13205	37	99	12.23	35.32	-1.61963	1.06164e-08	1.03348e-07	IT767_RS13205	WP_004191476.1	LacI family DNA-binding transcriptional regulator
gene-IT767_RS23935	4.66667	12.6667	7.26333	20.1067	-1.62084	0.00691782	0.0187595	IT767_RS23935	WP_004214239.1	CrcB family protein
gene-IT767_RS09260	3	8.33333	1.61	4.70333	-1.62594	0.0123342	0.0306268	IT767_RS09260	WP_004151923.1	TVP38/TMEM64 family protein
gene-IT767_RS22620	3361.33	8891.33	9205.71	23744.7	-1.62695	2.78695e-12	4.61589e-11	IT767_RS22620	WP_002917916.1	YqjD family protein
gene-IT767_RS01735	101.667	274.333	32.2367	94.23	-1.62837	3.94756e-13	7.24225e-12	IT767_RS01735	WP_002912935.1	YeiH family protein
gene-IT767_RS16515	175.333	471.667	146.863	415.663	-1.63101	2.92783e-13	5.54197e-12	IT767_RS16515	WP_002887259.1	lipocalin family protein
gene-IT767_RS15310	17.3333	47.6667	227.513	507.95	-1.63137	0.000142581	0.000621105	yacG	WP_002888644.1	DNA gyrase inhibitor YacG
gene-IT767_RS12900	81.6667	221.667	42.9167	124.263	-1.63175	5.75664e-14	1.18871e-12	IT767_RS12900	WP_038431981.1	phosphodiester glycosidase family protein
gene-IT767_RS08670	178	482	39.86	117.74	-1.63462	6.97436e-16	1.92299e-14	IT767_RS08670	WP_038431766.1	DUF3131 domain-containing protein
gene-IT767_RS21215	5	13.6667	2.08667	6.28	-1.63755	0.00205312	0.00655074	ugpE	WP_004145129.1	sn-glycerol-3-phosphate ABC transporter permease UgpE
gene-IT767_RS14180	12	33	4.99333	14.6467	-1.63776	1.63005e-05	9.02013e-05	tauD	WP_004147277.1	taurine dioxygenase
gene-IT767_RS17345	6.33333	17.3333	17.32	46.0167	-1.63888	0.000435914	0.00166745	ulaB	WP_002885682.1	PTS ascorbate transporter subunit IIB
gene-IT767_RS05865	121.333	330	45.0033	132.617	-1.64516	3.42984e-11	4.86915e-10	IT767_RS05865	WP_004189770.1	ABC transporter permease
gene-IT767_RS18025	3.33333	9.33333	1.11333	3.37667	-1.65363	0.00401112	0.0117597	IT767_RS18025	WP_002885046.1	LacI family transcriptional regulator
gene-IT767_RS20845	52	142.333	10.2467	30.84	-1.65492	1.40049e-11	2.10736e-10	bcsE	WP_017879901.1	cellulose biosynthesis protein BcsE
gene-IT767_RS16385	21.3333	58.6667	8.12	24.2467	-1.65614	4.35384e-07	3.22482e-06	IT767_RS16385	WP_020316585.1	LysR family transcriptional regulator
gene-IT767_RS14110	342.667	942.333	846.14	2261.39	-1.66168	2.26089e-14	5.06311e-13	IT767_RS14110	WP_038432045.1	PsiF family protein
gene-IT767_RS09165	561.667	1561.67	72.3833	220.37	-1.66196	2.04634e-15	5.2198e-14	katE	WP_023282381.1	catalase HPII
gene-IT767_RS25265	3.66667	10.3333	6.60333	18.5	-1.66352	0.00317923	0.00961022	srlB	WP_004174693.1	PTS glucitol/sorbitol transporter subunit IIA
gene-IT767_RS19885	29	82.6667	93.3933	245.887	-1.66427	8.14691e-06	4.73335e-05	ilvN	WP_002923283.1	acetolactate synthase small subunit
gene-IT767_RS18975	53	149	10.7133	32.6767	-1.67641	5.62094e-09	5.81602e-08	IT767_RS18975	WP_002883134.1	YifB family Mg chelatase-like AAA ATPase
gene-IT767_RS08105	385	1076	129.933	393.893	-1.67826	8.33014e-12	1.30707e-10	gap	WP_002903227.1	type I glyceraldehyde-3-phosphate dehydrogenase
gene-IT767_RS00665	965.333	2691.67	344.19	1044.85	-1.68218	3.09638e-13	5.81486e-12	tal	WP_038433009.1	transaldolase
gene-IT767_RS22055	28.3333	79	103.68	273.187	-1.68394	3.2309e-09	3.51056e-08	IT767_RS22055	WP_002918629.1	barstar family protein
gene-IT767_RS20735	43.6667	125.333	51.4933	149.313	-1.68946	2.28465e-06	1.47267e-05	IT767_RS20735	WP_004181509.1	N-acetyltransferase
gene-IT767_RS21075	43.3333	122	13.74	42.2	-1.69767	2.23261e-11	3.26673e-10	IT767_RS21075	WP_004145147.1	AI-2E family transporter
gene-IT767_RS09740	3.66667	10.3333	3.99	12.2133	-1.6999	0.00964565	0.0250189	rpiB	WP_004140598.1	ribose 5-phosphate isomerase B
gene-IT767_RS24125	107.333	307.667	12.47	39.05	-1.70845	3.59943e-07	2.72962e-06	mrkC	WP_038432791.1	type 3 fimbria usher protein MrkC
gene-IT767_RS05750	686	1952	160.38	500.037	-1.70897	1.164e-11	1.76824e-10	IT767_RS05750	WP_002907549.1	VOC family protein
gene-IT767_RS17735	581.667	1668.67	218.963	679.37	-1.71709	3.60086e-20	1.73496e-18	cbpA	WP_032420813.1	curved DNA-binding protein
gene-IT767_RS09585	80	229	17.79	55.6467	-1.7215	2.73549e-14	6.04086e-13	IT767_RS09585	WP_004140511.1	cytochrome ubiquinol oxidase subunit I
gene-IT767_RS09590	62	178.333	24.4233	76.1433	-1.72784	2.57895e-12	4.30126e-11	IT767_RS09590	WP_004179357.1	manganese catalase family protein
gene-IT767_RS08255	2.33333	7	1.12333	3.59333	-1.7291	0.018211	0.0427913	IT767_RS08255	WP_032438501.1	2%2C3-dehydroadipyl-CoA hydratase
gene-IT767_RS13075	2.33333	7	0.64	2.06	-1.73053	0.0139294	0.0340386	IT767_RS13075	WP_023287336.1	anaerobic sulfatase maturase
gene-IT767_RS11225	2.66667	8	3.87	11.52	-1.73642	0.00800213	0.0212411	IT767_RS11225	WP_038431889.1	hypothetical protein
gene-IT767_RS16060	63.6667	183	30.07	93.92	-1.73892	4.00204e-09	4.25121e-08	IT767_RS16060	WP_004146059.1	threonine/serine exporter ThrE family protein
gene-IT767_RS08685	230.667	674.333	30.73	97.98	-1.74038	3.0759e-19	1.29841e-17	IT767_RS08685	WP_038431769.1	glycoside hydrolase
gene-IT767_RS00390	54.6667	160	444.09	1140.11	-1.74462	2.70575e-14	6.00299e-13	IT767_RS00390	WP_004144303.1	zinc ribbon domain-containing protein
gene-IT767_RS17785	25	73.6667	30.2967	91.2633	-1.74601	7.89967e-09	7.90171e-08	yjdN	WP_002885221.1	VOC family metalloprotein YjdN
gene-IT767_RS02610	2.33333	7	1.47667	4.9	-1.74661	0.00682908	0.0185823	rmpA	WP_038433204.1	mucoid phenotype regulator RmpA
gene-IT767_RS06900	62.3333	182.667	18.33	58.5367	-1.75017	2.57421e-14	5.73784e-13	IT767_RS06900	WP_038431608.1	M20 family metallopeptidase
gene-IT767_RS02750	1045	3061.67	184.797	590.287	-1.75251	9.76625e-14	1.93974e-12	ybtP	WP_001327262.1	yersiniabactin ABC transporter ATP-binding/permease protein YbtP
gene-IT767_RS03875	56.3333	165.333	20.51	65.41	-1.75473	6.33752e-08	5.54678e-07	tdcA	WP_023287775.1	transcriptional regulator TdcA
gene-IT767_RS20085	12	35	2.47	8.03667	-1.75715	0.000131903	0.000578818	IT767_RS20085	WP_038432400.1	MFS transporter
gene-IT767_RS03890	36.3333	107	9.67667	31.1433	-1.76127	1.15053e-08	1.11545e-07	tdcD	WP_038431307.1	propionate kinase
gene-IT767_RS10580	929	2776.33	25724.4	62601.4	-1.77003	3.21478e-19	1.33343e-17	rmf	WP_002898396.1	ribosome modulation factor
gene-IT767_RS11795	6.33333	19.3333	17.4533	49.3633	-1.77209	0.000404106	0.00156714	IT767_RS11795	WP_004147654.1	hypothetical protein
gene-IT767_RS14015	4.33333	13.3333	3.50667	11.0633	-1.77308	0.00300188	0.00916122	IT767_RS14015	WP_002890365.1	antibiotic biosynthesis monooxygenase
gene-IT767_RS02470	198	587.667	69.3733	223.397	-1.7731	4.64419e-21	2.40791e-19	IT767_RS02470	WP_029602887.1	sensor domain-containing diguanylate cyclase
gene-IT767_RS10930	24	71.3333	13.3133	42.7833	-1.78107	2.59767e-11	3.74949e-10	aqpZ	YP_005226086.1	aquaporin Z
gene-IT767_RS11740	53.6667	158.667	66.3767	203.797	-1.78148	1.54335e-08	1.47827e-07	IT767_RS11740	WP_019705952.1	universal stress protein
gene-IT767_RS13000	15.6667	47.3333	5.17	16.7933	-1.7884	1.62745e-08	1.54949e-07	IT767_RS13000	WP_016946856.1	sugar phosphate isomerase/epimerase
gene-IT767_RS15035	2.33333	7.33333	0.613333	2.11333	-1.797	0.00564622	0.0157224	gspF	WP_004177382.1	type II secretion system inner membrane protein GspF
gene-IT767_RS25120	182.667	554	25.9767	86.2167	-1.79768	1.47186e-20	7.3903e-19	flhA	WP_004185384.1	formate hydrogenlyase transcriptional activator FlhA
gene-IT767_RS06250	3141.67	9401.33	1045.44	3429.83	-1.79776	2.77348e-16	7.96958e-15	adhP	WP_002906221.1	alcohol dehydrogenase AdhP
gene-IT767_RS00835	7.66667	23.3333	44.1033	124.767	-1.80131	1.39428e-05	7.806e-05	IT767_RS00835	WP_002913605.1	hypothetical protein
gene-IT767_RS20745	123	380	89.3833	289.127	-1.81169	6.08222e-11	8.4831e-10	IT767_RS20745	WP_020316624.1	hypothetical protein
gene-IT767_RS16380	3	9.66667	3.87333	12.3533	-1.81234	0.0114619	0.0287754	fosA	WP_004146118.1	FosA5 family fosfomycin resistance glutathione transferase
gene-IT767_RS13665	490.333	1506	472.93	1508.78	-1.81448	1.36652e-19	6.14936e-18	IT767_RS13665	WP_002891903.1	YbaY family lipoprotein
gene-IT767_RS08960	6847	20926.7	734.02	2477.26	-1.81513	5.94147e-23	3.77877e-21	acnA	WP_023287498.1	aconitate hydratase AcnA
gene-IT767_RS15525	6.33333	19.3333	1.12667	3.81667	-1.81921	0.000797827	0.00282317	araB	WP_038432123.1	ribulokinase
gene-IT767_RS25035	61.6667	196.667	10.8667	37.04	-1.83048	1.1969e-07	9.99862e-07	IT767_RS25035	WP_038432870.1	thiamine pyrophosphate-requiring protein
gene-IT767_RS23415	160	495.667	35.78	121.483	-1.83192	4.1046e-21	2.15473e-19	IT767_RS23415	WP_002916587.1	sugar porter family MFS transporter
gene-IT767_RS24220	30	92.3333	7.05333	23.8167	-1.83247	7.74093e-08	6.61725e-07	IT767_RS24220	WP_014906968.1	carbohydrate porin
gene-IT767_RS21385	1161	3678.33	145.577	498.85	-1.8393	4.84221e-16	1.35867e-14	feoB	WP_014906839.1	Fe(2+) transporter permease subunit FeoB
gene-IT767_RS23120	729	2277.67	314.68	1061.98	-1.83945	3.22429e-14	7.02276e-13	dkgA	WP_002916796.1	2%2C5-didehydrogluconate reductase DkgA
gene-IT767_RS17835	18	57.3333	8.77333	29.4633	-1.84088	5.21118e-07	3.79501e-06	phnP	WP_004186555.1	phosphonate metabolism protein PhnP
gene-IT767_RS11230	2.33333	7.66667	2.88333	9.60667	-1.84595	0.0151233	0.0364703	IT767_RS11230	WP_038431890.1	hypothetical protein
gene-IT767_RS05955	154.667	481	443.817	1344.41	-1.84611	7.64481e-18	2.56801e-16	IT767_RS05955	WP_002906788.1	DUF406 domain-containing protein
gene-IT767_RS14020	13.6667	43	8.53333	28.69	-1.85027	2.82794e-06	1.80579e-05	IT767_RS14020	WP_038432040.1	hydrolase
gene-IT767_RS09595	27.3333	86.6667	25.0667	82.4567	-1.85192	4.90399e-06	2.99514e-05	IT767_RS09595	WP_004140514.1	ferritin-like domain-containing protein
gene-IT767_RS04960	27	83	4.57	15.8033	-1.85257	1.70232e-06	1.12779e-05	IT767_RS04960	WP_002908294.1	iron ABC transporter permease
gene-IT767_RS22645	46.3333	146.333	11.3167	38.6867	-1.85318	1.15317e-11	1.76207e-10	IT767_RS22645	WP_038432631.1	MFS transporter
gene-IT767_RS24605	133.333	419.333	58.0433	197.3	-1.85899	7.31374e-19	2.88318e-17	IT767_RS24605	WP_002915614.1	energy-coupling factor ABC transporter ATP-binding protein
gene-IT767_RS24545	159.333	507.667	45.5433	156.793	-1.85949	6.49106e-19	2.5802e-17	cbiD	WP_016531683.1	cobalt-precorrin-5B (C(1))-methyltransferase CbiD
gene-IT767_RS12090	214	658.667	2050.15	5705.03	-1.86233	1.20077e-14	2.75369e-13	IT767_RS12090	WP_004142243.1	DUF2517 family protein
gene-IT767_RS13980	1683	5293.33	1155.63	3910.83	-1.87502	2.7342e-17	8.58036e-16	IT767_RS13980	WP_002890386.1	peroxiredoxin
gene-IT767_RS02910	16.6667	53.6667	6.28667	21.81	-1.87737	1.04446e-09	1.21811e-08	rdgC	WP_038433244.1	recombination-associated protein RdgC
gene-IT767_RS11735	747.333	2389.67	79.3867	281.997	-1.87998	1.5134e-15	3.94477e-14	IT767_RS11735	WP_023284866.1	cation-transporting P-type ATPase
gene-IT767_RS09185	9	28.6667	17.84	57.0867	-1.88243	0.000171029	0.000725164	chbA	WP_004179419.1	PTS N%2CN'-diacetylchitobiose transporter subunit IIA
gene-IT767_RS17410	8.33333	27	26.18	81.3633	-1.88467	1.1991e-07	9.99951e-07	IT767_RS17410	WP_002885663.1	hypothetical protein
gene-IT767_RS20575	160	518.333	35.9967	126.75	-1.88564	7.884e-17	2.38017e-15	selA	WP_038432447.1	L-seryl-tRNA(Sec) selenium transferase
gene-IT767_RS08850	145.333	474	18.1767	64.42	-1.88684	8.65864e-12	1.34973e-10	IT767_RS08850	WP_038431778.1	helix-turn-helix domain-containing protein
gene-IT767_RS10830	174	554	71.2367	246.717	-1.889	5.07283e-18	1.76623e-16	IT767_RS10830	WP_038431855.1	dimethyl sulfoxide reductase anchor subunit
gene-IT767_RS25850	8	26.3333	6.01333	20.52	-1.88951	5.62405e-06	3.3915e-05	IT767_RS25850	WP_227502694.1	DUF6396 domain-containing protein
gene-IT767_RS01975	3418	11075.3	1078.56	3794.72	-1.89118	1.99231e-15	5.13694e-14	fbaB	WP_002912704.1	class I fructose-bisphosphate aldolase
gene-IT767_RS09285	64.6667	210.667	15.67	55.13	-1.89223	3.65995e-13	6.74053e-12	IT767_RS09285	WP_004214268.1	sulfurtransferase
gene-IT767_RS05870	24	78	10.7833	37.6267	-1.89303	5.26573e-11	7.36585e-10	IT767_RS05870	YP_005227200.1	ABC transporter permease
gene-IT767_RS16905	791	2588	162.013	575.563	-1.89437	1.602e-14	3.65624e-13	IT767_RS16905	WP_002886957.1	DUF853 domain-containing protein
gene-IT767_RS11185	4.33333	14.3333	1.43	5.13667	-1.90186	0.000791678	0.00280766	IT767_RS11185	WP_038431880.1	phage major capsid protein%2C P2 family
gene-IT767_RS06910	75	240.333	22.8433	81.46	-1.90612	5.41958e-10	6.56127e-09	IT767_RS06910	WP_004176149.1	phosphotriesterase-related protein
gene-IT767_RS07735	79.3333	257	43.88	154.163	-1.91566	1.55083e-17	5.06674e-16	bioD	WP_023300955.1	dethiobiotin synthase
gene-IT767_RS16305	1988	6477	454.773	1634.94	-1.92172	3.57619e-25	2.75136e-23	IT767_RS16305	WP_038432160.1	NAD-dependent succinate-semialdehyde dehydrogenase
gene-IT767_RS20900	271	896.667	38.87	141.763	-1.92596	6.39293e-21	3.27895e-19	IT767_RS20900	WP_004186039.1	AsmA family protein
gene-IT767_RS04670	2.33333	8	29.04	84.4067	-1.92665	0.00393779	0.0115875	IT767_RS04670	WP_002908880.1	hypothetical protein
gene-IT767_RS06905	88	291.333	43.2467	154.52	-1.93614	2.10908e-19	9.3151e-18	IT767_RS06905	WP_002904983.1	glutamine amidotransferase
gene-IT767_RS22745	945	3145.33	214	781.443	-1.93722	2.77081e-19	1.1907e-17	ygjG	WP_004174227.1	putrescine aminotransferase
gene-IT767_RS10955	1045.67	3493.67	183.143	671.88	-1.93808	3.21231e-23	2.099e-21	poxB	WP_038433340.1	ubiquinone-dependent pyruvate dehydrogenase
gene-IT767_RS04910	12	41	8.61333	30.56	-1.94537	1.77944e-05	9.7116e-05	IT767_RS04910	WP_026005881.1	DUF1062 domain-containing protein
gene-IT767_RS09745	2	7	3.31667	11.82	-1.94612	0.00471641	0.0134795	IT767_RS09745	WP_004892984.1	PTS glucitol/sorbitol transporter subunit IIA
gene-IT767_RS16065	7.33333	25	7.56	26.8067	-1.94829	4.88185e-05	0.000239326	IT767_RS16065	WP_002887631.1	threonine/serine exporter
gene-IT767_RS22075	6282.33	20999.7	2295.35	8380.02	-1.95002	1.72796e-16	5.08788e-15	mdh	WP_038432579.1	malate dehydrogenase
gene-IT767_RS22600	458	1548.67	156.837	575.593	-1.95476	4.11069e-21	2.15473e-19	IT767_RS22600	WP_002917922.1	glutathione S-transferase family protein
gene-IT767_RS11790	16.3333	55.6667	86.9867	261.383	-1.96021	1.54144e-05	8.53971e-05	IT767_RS11790	WP_004151693.1	two-component-system connector protein YcgZ
gene-IT767_RS03885	26	88.3333	6.14667	22.9733	-1.96422	4.06229e-05	0.000204616	tdcC	WP_038431306.1	threonine/serine transporter TdcC
gene-IT767_RS00960	1437.67	4883.33	262.113	976.773	-1.96487	3.83703e-19	1.57781e-17	IT767_RS00960	WP_038433017.1	indolepyruvate decarboxylase
gene-IT767_RS22825	1.66667	6	2.11333	7.77333	-1.96782	0.00483161	0.0137757	IT767_RS22825	WP_038432647.1	glycerol dehydratase small subunit DhaB3
gene-IT767_RS04915	16.3333	56	24.19	83.94	-1.96921	1.92255e-05	0.00010374	IT767_RS04915	WP_002908370.1	VOC family protein
gene-IT767_RS02360	511	1730.67	71.2833	267.633	-1.96963	7.39939e-15	1.73015e-13	fusA	WP_009307485.1	elongation factor G
gene-IT767_RS12600	51.3333	175.667	25.79	94.6833	-1.97262	8.95373e-14	1.79451e-12	IT767_RS12600	WP_038431962.1	3-oxoacyl-ACP reductase FabG
gene-IT767_RS12895	185.333	641	54.3733	203.587	-1.97877	3.84316e-17	1.1827e-15	IT767_RS12895	WP_004176954.1	YbdK family carboxylate-amine ligase
gene-IT767_RS07560	19	65	7.32333	27.3167	-1.97899	9.05683e-11	1.2273e-09	IT767_RS07560	WP_038431687.1	NAD(P)-dependent oxidoreductase
gene-IT767_RS04110	1642.67	5512.67	6063.13	19588	-1.98198	1.63174e-12	2.82008e-11	ychH	WP_002910437.1	stress-induced protein YchH
gene-IT767_RS22740	143.667	491	427.443	1413.32	-1.99071	2.34796e-19	1.01816e-17	lsrG	WP_004181386.1	(4S)-4-hydroxy-5-phosphonooxypentane-2%2C3-dione isomerase
gene-IT767_RS09205	8728.67	30065.3	18287.3	62412.1	-1.99115	1.96873e-23	1.32265e-21	osmE	WP_002901544.1	osmotically-inducible lipoprotein OsmE
gene-IT767_RS03650	6.66667	23.3333	5.03667	18.6867	-1.99272	5.69504e-05	0.000274398	mntP	WP_002910921.1	manganese efflux pump MntP
gene-IT767_RS18135	471.333	1609.33	4564.11	13519	-1.99633	1.95013e-14	4.39231e-13	IT767_RS18135	WP_004151747.1	CsbD family protein
gene-IT767_RS03605	6.66667	23.6667	1.53	5.85333	-2.00214	1.42674e-06	9.6807e-06	IT767_RS03605	WP_002911379.1	MFS transporter
gene-IT767_RS01365	40.3333	144.667	9.90333	37.9567	-2.00625	2.4464e-08	2.2615e-07	menF	YP_005228030.1	isochorismate synthase MenF
gene-IT767_RS07885	19.6667	69.3333	3.72333	14.2267	-2.00625	7.03819e-09	7.08274e-08	IT767_RS07885	YP_005226752.1	mechanosensitive ion channel family protein
gene-IT767_RS07605	118	411.667	105.857	388.977	-2.01104	2.57681e-16	7.44932e-15	IT767_RS07605	WP_002903810.1	2-oxo-tetronate isomerase
gene-IT767_RS03065	7	25	6.74	25.3567	-2.02352	1.1551e-07	9.68335e-07	IT767_RS03065	WP_004104226.1	hypothetical protein
gene-IT767_RS24615	40.3333	143	32.4667	121.603	-2.02798	1.17709e-15	3.10206e-14	cobU	WP_004143921.1	bifunctional adenosylcobinamide kinase/adenosylcobinamide-phosphate guanylyltransferase
gene-IT767_RS05220	2	7.66667	0.706667	2.77667	-2.0284	0.00909039	0.0238379	IT767_RS05220	WP_038431442.1	PDR/VanB family oxidoreductase
gene-IT767_RS15960	143	499.667	4859.72	14391.7	-2.03493	2.84589e-11	4.07654e-10	IT767_RS15960	WP_002887716.1	DUF1328 domain-containing protein
gene-IT767_RS22820	1.66667	6.33333	1.19333	4.79667	-2.03966	0.010459	0.0267506	IT767_RS22820	WP_002917672.1	propanediol/glycerol family dehydratase medium subunit
gene-IT767_RS00920	17	62	32.0667	114.55	-2.0408	2.89751e-09	3.1846e-08	IT767_RS00920	WP_002913434.1	putative DNA-binding transcriptional regulator
gene-IT767_RS24570	139	500.667	72.3567	277.627	-2.04125	2.12315e-21	1.19146e-19	IT767_RS24570	WP_038432835.1	precorrin-3B C(17)-methyltransferase
gene-IT767_RS17545	1455.67	5090.67	89269	280971	-2.04337	1.16933e-15	3.09873e-14	ecnB	WP_002885518.1	lipoprotein toxin entericidin B
gene-IT767_RS24120	7	26	3.81667	14.84	-2.0508	8.06037e-06	4.6945e-05	mrkB	WP_020723553.1	type 3 fimbria chaperone MrkB
gene-IT767_RS08330	1.66667	6.33333	1.91	7.65667	-2.05089	0.00425672	0.0123884	IT767_RS08330	WP_004151590.1	VTT domain-containing protein
gene-IT767_RS08680	225.333	818	24.0233	95.13	-2.05094	9.92712e-23	6.14966e-21	IT767_RS08680	WP_038431768.1	response regulator
gene-IT767_RS20800	15	56	12.3333	46.98	-2.05156	7.13228e-06	4.20531e-05	bcsO	WP_038432469.1	cellulose biosynthesis protein BcsO
gene-IT767_RS09190	44.3333	163.667	10.2333	41.23	-2.08011	3.68343e-20	1.75699e-18	chbC	WP_004148091.1	PTS N%2CN'-diacetylchitobiose transporter subunit IIC
gene-IT767_RS07565	36.6667	135	9.22	37.07	-2.08215	2.17986e-12	3.71354e-11	IT767_RS07565	WP_038431688.1	four-carbon acid sugar kinase family protein
gene-IT767_RS14220	66.3333	246.667	14.9267	60.2167	-2.08277	9.18579e-19	3.56229e-17	IT767_RS14220	WP_038432052.1	ethanolamine ammonia-lyase subunit EutB
gene-IT767_RS02465	610	2246	259.753	1037.46	-2.08528	1.68054e-23	1.16177e-21	IT767_RS02465	WP_038433176.1	alpha/beta hydrolase
gene-IT767_RS01640	35.3333	132.333	71	260.757	-2.08575	3.38931e-11	4.82598e-10	IT767_RS01640	WP_002912974.1	YejG family protein
gene-IT767_RS24610	313	1158.67	63.2667	256.357	-2.09241	1.72341e-30	1.82682e-28	IT767_RS24610	WP_004174595.1	cobyric acid synthase
gene-IT767_RS02810	196.667	735.333	69.87	281.583	-2.10145	1.3976e-24	1.02563e-22	IT767_RS02810	WP_223174639.1	oxidoreductase
gene-IT767_RS14215	5.66667	22	1.27333	5.32333	-2.10198	0.000148372	0.000639905	eat	WP_038432051.1	ethanolamine permease
gene-IT767_RS11320	343.333	1297	539.383	2054.02	-2.11122	2.01984e-23	1.33814e-21	bssR	WP_004151712.1	biofilm formation regulator BssR
gene-IT767_RS17740	203	749.667	556.823	2019.65	-2.11303	7.02713e-18	2.39424e-16	cbpM	WP_038432284.1	chaperone modulator CbpM
gene-IT767_RS24575	82	314	38.1233	155.57	-2.12343	2.12248e-20	1.04374e-18	IT767_RS24575	WP_032423812.1	cobalt-precorrin-6A reductase
gene-IT767_RS02060	37.3333	141.333	8.60333	35.8467	-2.12611	1.41601e-12	2.47412e-11	yegQ	WP_004144192.1	tRNA 5-hydroxyuridine modification protein YegQ
gene-IT767_RS24550	83.6667	322.667	57.0867	230.38	-2.12901	2.33956e-17	7.54035e-16	IT767_RS24550	WP_038432831.1	cobalt-precorrin-7 (C(5))-methyltransferase
gene-IT767_RS09245	83	314.667	21.8	90.5433	-2.13006	3.1078e-15	7.68093e-14	IT767_RS09245	WP_002901489.1	aspartate aminotransferase family protein
gene-IT767_RS05855	613.333	2369	173.753	731.313	-2.14127	8.25791e-13	1.48084e-11	IT767_RS05855	WP_002907384.1	ABC transporter substrate-binding protein
gene-IT767_RS06450	1096	4262.33	147.133	624.15	-2.14555	8.78613e-19	3.43523e-17	katG	WP_004180028.1	catalase/peroxidase HPI
gene-IT767_RS23000	171	641.333	2117.66	7017.03	-2.15176	1.45872e-13	2.8285e-12	glgS	WP_002916857.1	cell surface composition regulator GlgS
gene-IT767_RS20805	58.6667	228.333	26.9	112.583	-2.15434	1.90772e-14	4.33325e-13	IT767_RS20805	YP_005229351.1	AAA family ATPase
gene-IT767_RS24585	149.667	586.333	80.3367	332.587	-2.15626	1.14267e-15	3.04498e-14	IT767_RS24585	WP_002915624.1	cobalt-factor II C(20)-methyltransferase
gene-IT767_RS11745	85.3333	338	25.9933	110.273	-2.16911	5.00295e-18	1.75471e-16	IT767_RS11745	WP_004147662.1	efflux RND transporter periplasmic adaptor subunit
gene-IT767_RS19795	416.333	1616.33	76.01	325.357	-2.1702	3.71505e-25	2.81282e-23	IT767_RS19795	WP_004145072.1	putative transporter
gene-IT767_RS01875	153.667	612.667	43.1333	184.083	-2.17029	6.05925e-19	2.42879e-17	IT767_RS01875	WP_038433097.1	ABC transporter permease
gene-IT767_RS24560	179.667	708	85.3667	361.96	-2.17768	2.42939e-20	1.18247e-18	IT767_RS24560	WP_004149602.1	cobalt-precorrin-4 methyltransferase
gene-IT767_RS05900	1	4.33333	22.2633	85.2167	-2.18542	0.0214064	0.0493517	IT767_RS05900	WP_002906888.1	GhoT/OrtT family toxin
gene-IT767_RS01375	30.3333	124	14.7967	63.36	-2.19205	4.03303e-10	4.95813e-09	menH	WP_032415269.1	2-succinyl-6-hydroxy-2%2C4-cyclohexadiene-1-carboxylate synthase
gene-IT767_RS17340	13.3333	54	14.07	58.4833	-2.19422	5.00498e-09	5.21261e-08	ulaC	WP_002885683.1	PTS ascorbate transporter subunit IIA
gene-IT767_RS24620	156	617.667	49.0933	212.793	-2.19725	1.95338e-27	1.69411e-25	cobT	WP_014907001.1	nicotinate-nucleotide--dimethylbenzimidazole phosphoribosyltransferase
gene-IT767_RS00915	33.3333	134	49.8267	203.097	-2.20231	5.96352e-14	1.22612e-12	IT767_RS00915	WP_002913435.1	putative DNA-binding transcriptional regulator
gene-IT767_RS03905	21.3333	86.6667	6.64667	29.41	-2.20564	6.33658e-09	6.48616e-08	IT767_RS03905	WP_004189329.1	branched-chain amino acid ABC transporter substrate-binding protein
gene-IT767_RS21020	10.3333	42.3333	3.76667	16.5067	-2.21566	1.85933e-09	2.12686e-08	nikB	WP_038432485.1	nickel ABC transporter permease subunit NikB
gene-IT767_RS24655	100.667	415.667	736.56	2634.15	-2.21753	3.98439e-16	1.13128e-14	IT767_RS24655	WP_002915549.1	YgdI/YgdR family lipoprotein
gene-IT767_RS24535	75.3333	307.667	26.84	118.127	-2.22747	3.34421e-22	1.99399e-20	cbiB	WP_038432820.1	adenosylcobinamide-phosphate synthase CbiB
gene-IT767_RS09290	33.3333	137.667	21.7567	94.3733	-2.23193	6.73736e-13	1.21272e-11	IT767_RS09290	WP_004183674.1	CDP-alcohol phosphatidyltransferase family protein
gene-IT767_RS25920	13	53	5.83667	25.7367	-2.2325	2.91926e-09	3.20112e-08	IT767_RS25920	WP_226651865.1	EAL domain-containing protein
gene-IT767_RS08250	5	20.6667	2.31	10.4933	-2.2353	3.07853e-07	2.36087e-06	paaG	WP_004140117.1	2-(1%2C2-epoxy-1%2C2-dihydrophenyl)acetyl-CoA isomerase PaaG
gene-IT767_RS24590	240.667	986	122.387	541.7	-2.24857	7.76586e-26	6.61485e-24	cbiM	WP_023159322.1	cobalt ECF transporter S component CbiM
gene-IT767_RS08260	6.33333	26.6667	1.97	8.99667	-2.25781	4.60666e-08	4.06922e-07	paaK	WP_021469859.1	phenylacetate-CoA oxygenase/reductase subunit PaaK
gene-IT767_RS03555	75.6667	313.333	45.9933	203.867	-2.2595	1.04363e-11	1.61626e-10	pphA	WP_023280291.1	protein-serine/threonine phosphatase
gene-IT767_RS20835	26.6667	111.333	4.82	22.0133	-2.26045	4.31274e-14	9.18383e-13	bcsG	WP_023280637.1	cellulose biosynthesis protein BcsG
gene-IT767_RS24530	105.667	454.667	24.1167	111.08	-2.28326	2.55384e-17	8.17487e-16	IT767_RS24530	WP_038432818.1	cobyrinate a%2Cc-diamide synthase
gene-IT767_RS20855	44	188.667	22.6067	103.19	-2.28797	4.06425e-18	1.43604e-16	bcsQ	WP_002921510.1	cellulose biosynthesis protein BcsQ
gene-IT767_RS24580	93	396.333	42.6467	194.643	-2.28806	4.49145e-24	3.24609e-22	IT767_RS24580	WP_038432838.1	sirohydrochlorin cobaltochelatase
gene-IT767_RS24480	1	4.66667	3.65667	16.4067	-2.28875	0.0214637	0.0494264	pduJ	WP_002915806.1	propanediol utilization microcompartment protein PduJ
gene-IT767_RS17865	129	551.667	43.1333	198.73	-2.28966	3.68045e-15	8.91155e-14	IT767_RS17865	WP_004186546.1	carbohydrate kinase family protein
gene-IT767_RS24600	44.6667	193.667	25.6433	117.027	-2.29084	2.2804e-12	3.871e-11	IT767_RS24600	WP_023159323.1	energy-coupling factor ABC transporter transmembrane protein
gene-IT767_RS04920	36.3333	154.333	9.44333	44.0033	-2.29163	5.69075e-14	1.18021e-12	IT767_RS04920	WP_038431404.1	multidrug efflux MFS transporter MdtM
gene-IT767_RS12160	2	9	2.55333	11.84	-2.29622	0.000439663	0.0016791	IT767_RS12160	WP_004848845.1	MFS transporter
gene-IT767_RS16465	60.6667	260.667	17.6867	82.66	-2.3001	5.53127e-19	2.23595e-17	IT767_RS16465	WP_012737335.1	cupin domain-containing protein
gene-IT767_RS12610	3.33333	15	4.69333	20.9633	-2.31031	2.06721e-05	0.000110244	IT767_RS12610	WP_004176911.1	helix-turn-helix domain-containing protein
gene-IT767_RS10840	125.667	547	14.9533	71.0533	-2.31949	1.50698e-22	9.21577e-21	dmsA	WP_004147794.1	dimethylsulfoxide reductase subunit A
gene-IT767_RS03880	18.6667	81.6667	6.37333	30.3467	-2.32121	9.20691e-09	9.09254e-08	tdcB	YP_005227602.1	bifunctional threonine ammonia-lyase/L-serine ammonia-lyase TdcB
gene-IT767_RS13890	983	4323.67	342.427	1619.24	-2.32292	3.47028e-25	2.71365e-23	IT767_RS13890	WP_038432035.1	aldo/keto reductase
gene-IT767_RS17050	130.667	571	17.8567	86.2767	-2.33054	1.71453e-20	8.51907e-19	nrdD	WP_038432248.1	anaerobic ribonucleoside-triphosphate reductase
gene-IT767_RS17380	578.333	2571.67	107.187	520.227	-2.3445	1.17917e-17	3.906e-16	IT767_RS17380	WP_038432268.1	isovaleryl-CoA dehydrogenase
gene-IT767_RS09605	67.6667	293.667	1118.92	4127.03	-2.3503	2.63008e-11	3.77875e-10	IT767_RS09605	WP_004150795.1	general stress protein
gene-IT767_RS24565	154.667	703	48.7133	236.71	-2.3608	9.94818e-26	8.32505e-24	cbiG	WP_038432833.1	cobalt-precorrin 5A hydrolase
gene-IT767_RS19985	27.3333	122.333	9.93333	48.5367	-2.36089	1.72303e-09	1.97569e-08	IT767_RS19985	WP_038432389.1	LacI family transcriptional regulator
gene-IT767_RS19785	10.3333	46	12.9	60.2733	-2.36371	2.64757e-05	0.00013757	ibpB	WP_004181593.1	heat shock chaperone IbpB
gene-IT767_RS17885	695	3123.67	95.2333	466.613	-2.36735	3.79417e-17	1.17521e-15	fdhF	WP_077598951.1	formate dehydrogenase subunit alpha
gene-IT767_RS22735	377	1717.33	148.653	723.88	-2.37254	1.518e-30	1.64565e-28	lsrF	WP_002917724.1	3-hydroxy-5-phosphonooxypentane-2%2C4-dione thiolase
gene-IT767_RS13260	4791.33	21527.3	18200.3	77107.1	-2.37885	3.69621e-30	3.8328e-28	IT767_RS13260	WP_002892402.1	DUF1471 domain-containing protein
gene-IT767_RS09600	7	32.6667	6.68667	32.44	-2.39817	1.20501e-06	8.31822e-06	IT767_RS09600	WP_004148027.1	ferritin-like domain-containing protein
gene-IT767_RS16435	38.6667	176.333	11.2767	56.23	-2.40097	1.42399e-18	5.34839e-17	IT767_RS16435	WP_038432167.1	ABC transporter permease
gene-IT767_RS25610	28.3333	131.667	10.81	53.67	-2.40256	9.63616e-18	3.2143e-16	IT767_RS25610	WP_002914199.1	LysR family transcriptional regulator
gene-IT767_RS20590	28.6667	134.333	28.2933	136.573	-2.40685	9.06127e-09	8.96728e-08	IT767_RS20590	WP_002922360.1	4Fe-4S binding protein
gene-IT767_RS00645	119.667	552	17.9033	90.5233	-2.40745	4.97387e-35	7.90845e-33	aegA	WP_038433006.1	formate-dependent uric acid utilization protein AegA
gene-IT767_RS11775	1.33333	6.66667	1.03	5.56667	-2.41678	0.0115352	0.0288911	IT767_RS11775	WP_004151695.1	helix-turn-helix transcriptional regulator
gene-IT767_RS09695	199.667	919	51.8733	262.783	-2.41957	3.64151e-18	1.30601e-16	pepT	WP_038431809.1	peptidase T
gene-IT767_RS07950	0.666667	3.66667	24.1	109.99	-2.44284	0.0214994	0.0494465	IT767_RS07950	WP_002903398.1	hypothetical protein
gene-IT767_RS06125	18	87.3333	13.3033	66.83	-2.44631	2.96347e-13	5.58725e-12	IT767_RS06125	WP_004888643.1	TetR family transcriptional regulator
gene-IT767_RS06235	0.666667	3.66667	0.276667	1.66333	-2.44647	0.0203705	0.0472834	IT767_RS06235	WP_015958475.1	ABC transporter permease
gene-IT767_RS24595	29.3333	141.667	101.273	460.37	-2.46493	9.16692e-21	4.65173e-19	IT767_RS24595	WP_002915619.1	energy-coupling factor ABC transporter substrate-binding protein
gene-IT767_RS22730	275.667	1349	92.75	487.757	-2.4757	1.99347e-33	2.71681e-31	lsrB	WP_038432641.1	autoinducer 2 ABC transporter substrate-binding protein LsrB
gene-IT767_RS24475	3.33333	16.6667	3.84667	19.9	-2.48356	1.32154e-05	7.42135e-05	IT767_RS24475	WP_002915808.1	BMC domain-containing protein
gene-IT767_RS24555	25	126	18.8233	97.2267	-2.48708	1.17509e-10	1.57448e-09	IT767_RS24555	WP_002915684.1	decarboxylating cobalt-precorrin-6B (C(15))-methyltransferase
gene-IT767_RS20545	380.333	1822	2817.27	12186.5	-2.48978	4.42238e-23	2.85065e-21	IT767_RS20545	WP_002922402.1	hypothetical protein
gene-IT767_RS17855	2.33333	12.3333	0.793333	4.44	-2.52646	5.61217e-05	0.000271535	IT767_RS17855	WP_002885172.1	ribose ABC transporter permease
gene-IT767_RS08665	110	552	21.7333	120.027	-2.52677	1.8512e-21	1.05122e-19	IT767_RS08665	WP_032445943.1	DUF3131 domain-containing protein
gene-IT767_RS22610	105.333	553	312.727	1577.84	-2.59314	4.76642e-32	5.8297e-30	IT767_RS22610	WP_002917918.1	YqjK-like family protein
gene-IT767_RS05860	346	1829.67	114.377	657.43	-2.596	2.55274e-16	7.42473e-15	IT767_RS05860	WP_004151215.1	ABC transporter ATP-binding protein
gene-IT767_RS25045	6	32.6667	2.36333	13.76	-2.61104	2.53719e-10	3.21872e-09	IT767_RS25045	WP_004151056.1	LysR family transcriptional regulator
gene-IT767_RS11495	3.66667	20	16.02	81.7867	-2.61466	1.29817e-06	8.92256e-06	IT767_RS11495	WP_004183485.1	DUF1471 domain-containing protein
gene-IT767_RS11460	1623.33	8912.67	1501.44	8490.83	-2.62997	3.94031e-21	2.11183e-19	dps	WP_002895841.1	DNA starvation/stationary phase protection protein Dps
gene-IT767_RS18470	220.667	1180.33	51.83	304.177	-2.63092	2.34677e-34	3.39214e-32	dcuB	WP_002884148.1	anaerobic C4-dicarboxylate transporter DcuB
gene-IT767_RS14225	12.6667	70	5.97	35.0867	-2.63376	1.03857e-09	1.21421e-08	eutC	WP_004151353.1	ethanolamine ammonia-lyase subunit EutC
gene-IT767_RS08980	14.6667	82.6667	70.48	357.143	-2.64146	1.34364e-08	1.2974e-07	IT767_RS08980	WP_002901761.1	YciN family protein
gene-IT767_RS24415	19.3333	106.333	7.88333	46.4133	-2.64838	1.983e-09	2.24677e-08	IT767_RS24415	WP_038433414.1	L-threonine kinase
gene-IT767_RS02975	2.66667	15	1.71333	10.53	-2.65313	1.48729e-06	1.00111e-05	IT767_RS02975	WP_001077080.1	glycoside hydrolase family 19 protein
gene-IT767_RS13275	43	239	10.4333	62.7667	-2.6602	1.18583e-29	1.17842e-27	IT767_RS13275	WP_004178865.1	citrate synthase
gene-IT767_RS19865	0.666667	4.33333	1735.59	2902.8	-2.6834	0.0103876	0.0265961	tisB	WP_004145059.1	type I toxin-antitoxin system toxin TisB
gene-IT767_RS08090	9.66667	57.3333	61.8533	311.563	-2.71369	4.52937e-08	4.00837e-07	yedF	WP_002903233.1	sulfurtransferase-like selenium metabolism protein YedF
gene-IT767_RS17525	186.333	1079	274.573	1615.56	-2.73641	6.03256e-31	6.85127e-29	frdC	WP_002885530.1	fumarate reductase subunit FrdC
gene-IT767_RS10115	2	12.3333	179.313	1037.24	-2.73923	4.52859e-05	0.000224081	IT767_RS10115	-	RtT sRNA
gene-IT767_RS06335	4.66667	27.6667	1.59333	10.3133	-2.74946	3.73182e-08	3.37136e-07	IT767_RS06335	WP_038431551.1	SDR family oxidoreductase
gene-IT767_RS08655	56.6667	336	9.33	60.3767	-2.75336	8.36433e-20	3.87358e-18	IT767_RS08655	WP_004179513.1	glycosyltransferase
gene-IT767_RS01370	367.333	2172.67	66.6867	429.557	-2.76048	1.243e-25	1.02226e-23	menD	WP_002913103.1	2-succinyl-5-enolpyruvyl-6-hydroxy-3-cyclohexene-1-carboxylic-acid synthase
gene-IT767_RS06120	3.33333	20.6667	0.76	5.09	-2.78034	4.10436e-07	3.05426e-06	IT767_RS06120	WP_038431531.1	NarK family nitrate/nitrite MFS transporter
gene-IT767_RS08015	0.666667	4.66667	1.21667	8.32667	-2.78322	0.00721021	0.0194419	IT767_RS08015	WP_038431715.1	hypothetical protein
gene-IT767_RS07840	1264.33	7778.33	475.053	3145.55	-2.81759	6.18102e-28	5.4599e-26	IT767_RS07840	WP_004183912.1	N-acetylmuramic acid 6-phosphate etherase
gene-IT767_RS07095	21.6667	134.667	11.8933	79.74	-2.83803	3.78684e-14	8.17341e-13	IT767_RS07095	WP_038431633.1	GntR family transcriptional regulator
gene-IT767_RS22725	95.6667	602.667	32.37	220.467	-2.85189	3.79332e-38	8.22461e-36	IT767_RS22725	WP_002917727.1	histidine kinase
gene-IT767_RS22710	250.667	1643.67	87.6	619.937	-2.9056	2.57071e-17	8.17487e-16	lsrR	WP_004150933.1	transcriptional regulator LsrR
gene-IT767_RS19100	411	2710.67	122.34	878.42	-2.92561	3.78838e-44	1.20471e-41	IT767_RS19100	WP_038432341.1	glycerol dehydrogenase
gene-IT767_RS16425	24	163.333	7.46667	54.7667	-2.95719	1.0188e-18	3.91909e-17	IT767_RS16425	WP_004178470.1	HlyD family efflux transporter periplasmic adaptor subunit
gene-IT767_RS17530	109.333	742.667	198.93	1373.66	-2.98419	1.1895e-36	2.10144e-34	frdD	WP_002885526.1	fumarate reductase subunit FrdD
gene-IT767_RS23585	41400.3	286843	704230	4.23412e+06	-3.00068	1.01009e-12	1.79113e-11	ssrS	-	6S RNA
gene-IT767_RS16340	35	252	9.95667	77.3067	-3.04992	2.00109e-18	7.45718e-17	yjiM	WP_002887414.1	putative 2-hydroxyacyl-CoA dehydratase YjiM
gene-IT767_RS17520	157.667	1158.67	80.58	627.017	-3.05668	9.55864e-35	1.4708e-32	frdB	WP_004177729.1	fumarate reductase iron-sulfur protein
gene-IT767_RS17055	2.66667	20.6667	2.83333	23.1767	-3.10111	2.34682e-07	1.8442e-06	nrdG	WP_004178375.1	anaerobic ribonucleoside-triphosphate reductase-activating protein
gene-IT767_RS00065	1357.67	10708.3	2127.5	17353.6	-3.21347	8.90843e-31	9.88215e-29	grcA	WP_004180937.1	autonomous glycyl radical cofactor GrcA
gene-IT767_RS16350	3	25	14.13	110.31	-3.2135	6.96571e-12	1.10387e-10	IT767_RS16350	WP_004177546.1	DUF3343 domain-containing protein
gene-IT767_RS01445	12.6667	103.667	2.39	21.1433	-3.21367	1.13439e-13	2.22677e-12	glpA	WP_002913020.1	anaerobic glycerol-3-phosphate dehydrogenase subunit A
gene-IT767_RS08660	36.6667	305.667	8.63667	77.78	-3.22858	4.16119e-19	1.69649e-17	IT767_RS08660	WP_023157884.1	DUF3131 domain-containing protein
gene-IT767_RS23455	1	9.33333	2.60333	22.7667	-3.23374	8.51654e-05	0.000390614	IT767_RS23455	WP_004144765.1	hypothetical protein
gene-IT767_RS12605	1.66667	14.3333	4.70667	40.6367	-3.23524	2.302e-07	1.81496e-06	IT767_RS12605	WP_002893907.1	type II toxin-antitoxin system RelE/ParE family toxin
gene-IT767_RS10310	1339	11009	934.297	8160.78	-3.24177	2.04232e-44	6.95848e-42	wrbA	WP_002898704.1	NAD(P)H:quinone oxidoreductase
gene-IT767_RS10315	188	1573.33	1317.64	9818.03	-3.28218	4.10952e-43	1.15308e-40	IT767_RS10315	WP_002898701.1	YccJ family protein
gene-IT767_RS22470	9.66667	83	3.84	35.7267	-3.28265	2.60313e-17	8.22312e-16	IT767_RS22470	WP_004181411.1	U32 family peptidase
gene-IT767_RS12430	466	3949	582.02	5076.52	-3.28611	9.71535e-46	4.21293e-43	uspG	WP_002894401.1	universal stress protein UspG
gene-IT767_RS17515	496	4264.33	83.0167	777.78	-3.293	5.76344e-58	3.92738e-55	frdA	WP_004177727.1	fumarate reductase (quinol) flavoprotein subunit
gene-IT767_RS11875	530.667	4654	930.057	8071.27	-3.31474	7.15e-43	1.89475e-40	IT767_RS11875	WP_002895084.1	YbgS-like family protein
gene-IT767_RS21025	10.3333	92	2.01667	19.35	-3.31898	2.55783e-22	1.54441e-20	nikA	WP_004181484.1	nickel ABC transporter substrate-binding protein
gene-IT767_RS25125	22	193.667	7.35333	69.2867	-3.32284	6.67949e-15	1.56952e-13	hypE	WP_009485513.1	hydrogenase expression/formation protein HypE
gene-IT767_RS25130	7.66667	69	2.24667	21.4967	-3.32781	8.39458e-12	1.31286e-10	hypD	WP_038432881.1	hydrogenase formation protein HypD
gene-IT767_RS14525	51.6667	451.667	12.9167	124.48	-3.33808	4.93361e-30	5.00709e-28	lhgO	WP_002889846.1	L-2-hydroxyglutarate oxidase
gene-IT767_RS22705	191	1733.33	36.42	357.34	-3.35641	3.34643e-32	4.20065e-30	lsrK	WP_038432637.1	autoinducer-2 kinase
gene-IT767_RS14540	110	976	24.5067	240.577	-3.36895	2.55979e-37	4.88408e-35	gabP	WP_002889795.1	GABA permease
gene-IT767_RS14470	18.3333	192	89.5167	864.933	-3.57984	4.85161e-35	7.90845e-33	IT767_RS14470	WP_002889874.1	Zn-finger protein
gene-IT767_RS22475	10	108.333	3.40333	39.3133	-3.60083	4.1082e-15	9.89703e-14	IT767_RS22475	WP_002918232.1	U32 family peptidase
gene-IT767_RS18210	35.6667	378.667	8.87333	103.28	-3.61714	1.77112e-28	1.62466e-26	IT767_RS18210	WP_023287011.1	L-serine ammonia-lyase%2C iron-sulfur-dependent%2C subunit alpha
gene-IT767_RS06785	21.6667	234.333	6.48667	76.2133	-3.62995	7.46795e-44	2.22638e-41	IT767_RS06785	WP_038431593.1	iron-containing redox enzyme family protein
gene-IT767_RS14530	117	1262	25.04	295.263	-3.63188	9.92304e-61	7.88882e-58	gabD	WP_031591222.1	NADP-dependent succinate-semialdehyde dehydrogenase
gene-IT767_RS07610	30.6667	332	31.7033	360.34	-3.64664	4.30849e-31	5.01256e-29	IT767_RS07610	WP_004183942.1	Hsp20 family protein
gene-IT767_RS12460	1.33333	16	0.873333	10.87	-3.64688	3.67216e-07	2.77594e-06	IT767_RS12460	WP_004151651.1	ParB/RepB/Spo0J family partition protein
gene-IT767_RS08365	567	6210	689.2	7846.36	-3.67036	1.54499e-62	2.45653e-59	uspF	WP_004140161.1	universal stress protein UspF
gene-IT767_RS14535	191.667	2236.67	47.29	606.433	-3.75127	2.88929e-61	3.36075e-58	gabT	WP_032416706.1	4-aminobutyrate--2-oxoglutarate transaminase
gene-IT767_RS16345	5.66667	69.3333	2.72667	35.2367	-3.7648	8.49824e-20	3.89775e-18	yjiL	WP_038432162.1	putative 2-hydroxyacyl-CoA dehydratase activator YjiL
gene-IT767_RS18225	5.66667	88	9.10667	137.327	-4.0853	1.17208e-18	4.47265e-17	IT767_RS18225	WP_004178266.1	Rid family detoxifying hydrolase
gene-IT767_RS25325	0.333333	7.66667	850.187	20899.9	-4.18461	0.00067828	0.0024492	IT767_RS25325	-	tRNA-Ser
gene-IT767_RS14520	54.3333	940.667	18.7733	359.547	-4.33463	1.57982e-37	3.13988e-35	csiD	WP_024264546.1	carbon starvation induced protein CsiD
gene-IT767_RS22720	29.6667	545.333	9.57667	188.427	-4.37182	3.76863e-37	6.91399e-35	lsrC	WP_004174225.1	autoinducer 2 ABC transporter permease LsrC
gene-IT767_RS16430	33	670.667	3.42667	76.44	-4.52783	3.5228e-61	3.36075e-58	rbbA	WP_038432166.1	ribosome-associated ATPase/putative transporter RbbA
gene-IT767_RS00675	0	3.33333	0	6.59667	-4.86044	0.00622636	0.017118	eutS	WP_002913729.1	ethanolamine utilization microcompartment protein EutS
gene-IT767_RS22715	56.3333	1548.67	11.68	347.073	-4.95732	4.31027e-47	2.056e-44	lsrA	WP_004889660.1	autoinducer 2 ABC transporter ATP-binding protein LsrA
gene-IT767_RS18215	5	144	2.52667	76.7833	-4.98895	8.7853e-34	1.23253e-31	IT767_RS18215	WP_038432318.1	AzlC family ABC transporter permease
gene-IT767_RS09105	327	13898.7	205.3	9295.79	-5.60919	4.03575e-119	1.92505e-115	ompW	WP_002901634.1	outer membrane protein OmpW
gene-IT767_RS21990	0	6	0	73.0433	-5.72445	1.94531e-05	0.00010473	IT767_RS21990	WP_002918687.1	hypothetical protein
gene-IT767_RS20850	0	6.33333	0	86.42	-5.81052	1.80986e-05	9.84382e-05	IT767_RS20850	WP_002921513.1	YhjR family protein
gene-IT767_RS18220	0.333333	28.3333	0.806667	63.92	-6.09536	3.84656e-12	6.21969e-11	IT767_RS18220	WP_004177855.1	AzlD domain-containing protein
