# Supplementary material for: Gallium Nitrate Enhances Antimicrobial Activity of Colistin against Klebsiella pneumoniae by Inducing Reactive Oxygen Species Accumulation
Source: Microbiol Spectr. 2023 Jun 5;11(4):e00334-23. doi: 10.1128/spectrum.00334-23 (PMC10434156; doi:10.1128/spectrum.00334-23)
Supplement: Supplemental file 3 — Table S4. Download spectrum.00334-23-s0003.xls, XLS file, 0.5 MB [file spectrum.00334-23-s0003.xls]

## Sheet: TGaPE.vs.TPE.fil
Table S4. Genes differentially regulated by GaNt&colistin treatment
Gene_ID	count_TGaPE	count_TPE	fpkm_TGaPE	fpkm_TPE	log2FC	PValue	FDR	gene_name	prot	product
gene-IT767_RS00025	246	114	54.9333	22.76	1.26619	6.70192e-08	4.09848e-07	IT767_RS00025	WP_023317163.1	MFS transporter
gene-IT767_RS00040	860.667	4297.33	85.1067	374.567	-2.14846	1.33897e-25	5.70259e-24	pat	WP_004899908.1	protein lysine acetyltransferase
gene-IT767_RS00065	767.667	23507	1099.68	28671.9	-4.76622	4.71951e-57	1.072e-54	grcA	WP_004180937.1	autonomous glycyl radical cofactor GrcA
gene-IT767_RS00120	371.333	181	193.45	81.4467	1.21658	1.17402e-11	1.17649e-10	rnc	WP_002914065.1	ribonuclease III
gene-IT767_RS00130	175	63.3333	80.9933	26.42	1.61321	6.98971e-12	7.23231e-11	recO	WP_002914062.1	DNA repair protein RecO
gene-IT767_RS00165	94.3333	43.3333	16.3367	6.60667	1.28751	5.17413e-07	2.71813e-06	mltF	WP_004144346.1	membrane-bound lytic murein transglycosylase MltF
gene-IT767_RS00170	7663.67	1762	502.543	102.243	2.2904	2.87484e-24	1.14275e-22	purL	WP_038432969.1	phosphoribosylformylglycinamidine synthase
gene-IT767_RS00235	560.667	1318	127.39	265.263	-1.07177	4.90655e-05	0.000181851	csiE	WP_038432975.1	stationary phase inducible protein CsiE
gene-IT767_RS00255	284.333	95.3333	117.803	34.2967	1.75005	1.58772e-11	1.56476e-10	suhB	WP_002913995.1	inositol-1-monophosphatase
gene-IT767_RS00265	1498.67	777	1311.58	584.37	1.12983	1.82205e-11	1.78831e-10	iscR	WP_002913993.1	Fe-S cluster assembly transcriptional regulator IscR
gene-IT767_RS00295	159.667	77.6667	307.533	128.76	1.20226	0.000121752	0.000417509	fdx	WP_002913956.1	ISC system 2Fe-2S type ferredoxin
gene-IT767_RS00320	2621	8712	992.247	2897.96	-1.57207	1.57879e-13	2.052e-12	sseA	WP_002913950.1	3-mercaptopyruvate sulfurtransferase
gene-IT767_RS00340	881	377	222.5	83.4433	1.40283	2.01794e-13	2.58752e-12	IT767_RS00340	WP_002913894.1	bifunctional tRNA (adenosine(37)-C2)-methyltransferase TrmG/ribosomal RNA large subunit methyltransferase RlmN
gene-IT767_RS00390	30	98.3333	213.477	601.72	-1.55649	6.63904e-10	5.37661e-09	IT767_RS00390	WP_004144303.1	zinc ribbon domain-containing protein
gene-IT767_RS00415	51.3333	18.3333	29.9967	9.37333	1.64924	5.65876e-07	2.95968e-06	IT767_RS00415	WP_023308176.1	hypothetical protein
gene-IT767_RS00420	127.667	68	41.2167	18.72	1.10788	0.000642338	0.00190781	IT767_RS00420	WP_227003635.1	LuxR family transcriptional regulator
gene-IT767_RS00435	9	2.66667	3.84333	1.03333	1.86202	0.00781508	0.018149	IT767_RS00435	WP_050868168.1	hypothetical protein
gene-IT767_RS00485	6	2	1.49	0.42	1.69475	0.0156505	0.0335518	IT767_RS00485	WP_038433001.1	anaerobic sulfatase maturase
gene-IT767_RS00520	576	117.667	328.917	58.27	2.46519	1.30603e-19	3.36744e-18	purN	WP_038433003.1	phosphoribosylglycinamide formyltransferase
gene-IT767_RS00525	2835.33	699	833.993	178.08	2.20427	2.22898e-13	2.84285e-12	purM	WP_002913836.1	phosphoribosylformylglycinamidine cyclo-ligase
gene-IT767_RS00545	196.333	100.667	44.5933	20.3167	1.11713	0.000250729	0.000803748	uraA	WP_002913824.1	uracil permease
gene-IT767_RS00555	40.3333	127	13.7067	38.45	-1.4951	5.8545e-08	3.62204e-07	IT767_RS00555	WP_014907125.1	Rpn family recombination-promoting nuclease/putative transposase
gene-IT767_RS00600	2123.33	914.333	1027.09	382.23	1.40287	1.3109e-07	7.65359e-07	IT767_RS00600	WP_002913801.1	phosphoribosylaminoimidazolesuccinocarboxamide synthase
gene-IT767_RS00615	115	275.333	58.25	122.687	-1.09725	6.84114e-09	4.85599e-08	ypfH	YP_005228178.1	esterase
gene-IT767_RS00645	149.333	613.333	20.4933	74.1067	-1.87227	5.63152e-23	1.9898e-21	aegA	WP_038433006.1	formate-dependent uric acid utilization protein AegA
gene-IT767_RS00700	4	14.3333	10.9433	31.97	-1.59209	0.0207448	0.0430603	eutM	WP_000387720.1	ethanolamine utilization microcompartment protein EutM
gene-IT767_RS00735	24	54	5.03	10.0667	-1.00284	0.00213113	0.00559157	eutB	WP_004152001.1	ethanolamine ammonia-lyase subunit alpha
gene-IT767_RS00755	21	71	6.06	18.0333	-1.5844	1.86606e-09	1.43105e-08	eutR	WP_002913642.1	HTH-type transcriptional regulator EutR
gene-IT767_RS00785	1220.67	2824	431.507	868.943	-1.03208	8.8281e-11	7.91542e-10	IT767_RS00785	WP_032436769.1	Dyp-type peroxidase
gene-IT767_RS00800	147.667	76	57.2067	26.3133	1.12182	0.000376953	0.00116606	cysT	WP_002913626.1	sulfate/thiosulfate ABC transporter permease CysT
gene-IT767_RS00805	104.667	37.3333	37.8133	11.8433	1.66665	9.72004e-06	4.06707e-05	cysW	WP_002913625.1	sulfate/thiosulfate ABC transporter permease CysW
gene-IT767_RS00880	272.667	147.667	84.4133	40.1633	1.05208	4.47065e-07	2.36944e-06	IT767_RS00880	WP_002913439.1	bile acid:sodium symporter
gene-IT767_RS00915	18	95.3333	24.7167	112.91	-2.24033	2.06919e-12	2.31691e-11	IT767_RS00915	WP_002913435.1	putative DNA-binding transcriptional regulator
gene-IT767_RS00920	7.33333	40.3333	12.4733	60.6167	-2.2941	1.31474e-08	8.92075e-08	IT767_RS00920	WP_002913434.1	putative DNA-binding transcriptional regulator
gene-IT767_RS00945	1152.67	449.667	271.823	95.0733	1.50879	1.53591e-12	1.74851e-11	IT767_RS00945	WP_002913421.1	Nramp family divalent metal transporter
gene-IT767_RS00950	39	117	69.3733	175.92	-1.39859	2.39844e-06	1.10644e-05	IT767_RS00950	WP_038433016.1	DUF2502 domain-containing protein
gene-IT767_RS00960	683.667	1887.33	114.71	280.063	-1.30791	1.76589e-09	1.35859e-08	IT767_RS00960	WP_038433017.1	indolepyruvate decarboxylase
gene-IT767_RS01050	135	686.333	402.053	1741.25	-2.18219	2.39332e-18	5.18738e-17	IT767_RS01050	WP_002913359.1	YfcZ/YiiS family protein
gene-IT767_RS01065	829	460.667	745.543	359.16	1.01767	1.34498e-08	9.11299e-08	sixA	WP_002913355.1	phosphohistidine phosphatase SixA
gene-IT767_RS01090	331	139	134.46	49.94	1.41581	6.61948e-12	6.86411e-11	IT767_RS01090	WP_002913340.1	sulfite exporter TauE/SafE family protein
gene-IT767_RS01095	270	99.3333	197.317	63.22	1.60866	5.24683e-14	7.23335e-13	IT767_RS01095	WP_004174962.1	elongation factor P hydroxylase
gene-IT767_RS01160	3882.67	929.667	3455.19	711.637	2.2396	6.58848e-23	2.31081e-21	cvpA	WP_002913214.1	colicin V production protein
gene-IT767_RS01165	3568.33	1304.33	662.52	211.627	1.6296	4.5596e-17	8.55846e-16	purF	WP_002913213.1	amidophosphoribosyltransferase
gene-IT767_RS01195	208.333	87	100.557	36.9467	1.4269	4.03386e-10	3.34054e-09	hisM	WP_002913207.1	histidine ABC transporter permease HisM
gene-IT767_RS01200	726	343.333	315.823	131.207	1.24645	2.84123e-09	2.13428e-08	hisP	WP_038433026.1	histidine ABC transporter ATP-binding protein HisP
gene-IT767_RS01245	971.333	6460.67	120.8	707.193	-2.5595	8.96842e-29	4.75326e-27	pta	WP_002913196.1	phosphate acetyltransferase
gene-IT767_RS01250	379	2612.33	92.2767	557.937	-2.60913	1.46874e-31	1.00084e-29	ackA	WP_002913195.1	acetate kinase
gene-IT767_RS01260	407.667	1287.33	354.637	968.193	-1.4862	1.5693e-14	2.31036e-13	IT767_RS01260	WP_038433029.1	YfbU family protein
gene-IT767_RS01265	909	2573	496.513	1221.27	-1.32968	8.98162e-12	9.15434e-11	IT767_RS01265	WP_004174996.1	sugar phosphatase
gene-IT767_RS01275	206.667	500.667	129.703	274.623	-1.10452	4.1917e-08	2.6553e-07	yfbR	WP_002913188.1	5'-deoxynucleotidase
gene-IT767_RS01285	117.667	301.667	40.0767	89.8	-1.18466	8.73617e-06	3.68774e-05	IT767_RS01285	WP_002913183.1	LysR family transcriptional regulator
gene-IT767_RS01370	329	1832	55.0433	271.07	-2.32157	4.41491e-19	1.06359e-17	menD	WP_002913103.1	2-succinyl-5-enolpyruvyl-6-hydroxy-3-cyclohexene-1-carboxylic-acid synthase
gene-IT767_RS01375	29.6667	110.333	13.1967	44.2233	-1.75011	4.5451e-07	2.40623e-06	menH	WP_032415269.1	2-succinyl-6-hydroxy-2%2C4-cyclohexadiene-1-carboxylate synthase
gene-IT767_RS01380	249	1393.33	94.2333	462.983	-2.32186	2.10123e-33	1.59093e-31	menB	WP_002913098.1	1%2C4-dihydroxy-2-naphthoyl-CoA synthase
gene-IT767_RS01385	337.667	1223	109.59	347.017	-1.69185	2.53426e-17	4.93405e-16	menC	WP_020947440.1	o-succinylbenzoate synthase
gene-IT767_RS01390	405.333	961.667	84.8233	176.553	-1.08087	3.23259e-09	2.39805e-08	menE	WP_038433031.1	o-succinylbenzoate--CoA ligase
gene-IT767_RS01435	10	213	2.52	47.13	-4.23435	3.92943e-14	5.56183e-13	glpC	WP_038433036.1	anaerobic glycerol-3-phosphate dehydrogenase subunit C
gene-IT767_RS01440	10.6667	219.333	2.41667	44.1233	-4.17131	3.93557e-12	4.24721e-11	glpB	WP_038433037.1	glycerol-3-phosphate dehydrogenase subunit GlpB
gene-IT767_RS01445	22.6667	343	3.85667	52.2167	-3.75171	1.09016e-19	2.82613e-18	glpA	WP_002913020.1	anaerobic glycerol-3-phosphate dehydrogenase subunit A
gene-IT767_RS01450	1877.33	1003.67	401.08	190.1	1.06429	2.62509e-07	1.43762e-06	glpT	WP_002913019.1	glycerol-3-phosphate transporter
gene-IT767_RS01455	1620	759.333	458.023	189.453	1.25694	9.43812e-08	5.62748e-07	glpQ	WP_038433038.1	glycerophosphodiester phosphodiesterase
gene-IT767_RS01495	0	3.33333	0	1.42667	-4.65676	0.0107237	0.02397	IT767_RS01495	WP_038433040.1	3-oxoacid CoA-transferase subunit B
gene-IT767_RS01530	35714.3	108625	9753.69	25883	-1.42587	1.66782e-13	2.16182e-12	IT767_RS01530	WP_004180702.1	porin OmpC
gene-IT767_RS01550	218.333	118.333	37.14	17.9267	1.03836	0.00351573	0.00879394	IT767_RS01550	WP_038433043.1	multidrug ABC transporter permease/ATP-binding protein
gene-IT767_RS01560	140	64.3333	35.9967	14.5867	1.28527	1.33695e-06	6.53404e-06	IT767_RS01560	WP_074456633.1	SulP family inorganic anion transporter
gene-IT767_RS01565	5071.33	1316.67	867.637	197.633	2.11384	5.51141e-24	2.10315e-22	mqo	WP_038433049.1	malate dehydrogenase (quinone)
gene-IT767_RS01620	729.333	251.333	2171.77	630.783	1.71445	6.38153e-13	7.62904e-12	rplY	WP_002912979.1	50S ribosomal protein L25
gene-IT767_RS01630	243	114.667	116.937	48.5533	1.24749	3.26183e-07	1.76006e-06	rsuA	WP_038433053.1	16S rRNA pseudouridine(516) synthase RsuA
gene-IT767_RS01635	395.333	185.333	97.9733	39.7933	1.27161	1.52595e-09	1.17589e-08	IT767_RS01635	WP_038433055.1	Bcr/CflA family multidrug efflux MFS transporter
gene-IT767_RS01670	1118	450.667	759.523	268.917	1.47878	2.02505e-14	2.95397e-13	mepS	WP_002912967.1	bifunctional murein DD-endopeptidase/murein LD-carboxypeptidase
gene-IT767_RS01675	178.667	46	86.74	20.2767	2.09981	1.2562e-14	1.86669e-13	IT767_RS01675	WP_002912965.1	phosphatase PAP2 family protein
gene-IT767_RS01690	544.667	1504	135.14	327.707	-1.29635	1.47484e-07	8.4759e-07	uxuA	WP_002912952.1	mannonate dehydratase
gene-IT767_RS01700	78.3333	23.6667	325.867	81.8133	1.90196	3.02987e-10	2.53998e-09	IT767_RS01700	WP_004151121.1	YkgJ family cysteine cluster protein
gene-IT767_RS01720	371.333	1124.67	123.573	330.79	-1.43534	1.46492e-07	8.42903e-07	fruK	WP_002912941.1	1-phosphofructokinase
gene-IT767_RS01725	535.667	1636.33	87.1333	235.857	-1.44694	5.58805e-11	5.14575e-10	fruA	WP_004180640.1	PTS fructose transporter subunit IIBC
gene-IT767_RS01750	14870.3	4236.33	2038.6	509.597	1.98791	4.57748e-25	1.89866e-23	cirA	WP_038433066.1	catecholate siderophore receptor CirA
gene-IT767_RS01755	151.667	347.667	59.0633	120.28	-1.037	1.3503e-06	6.59257e-06	fghA	WP_004151123.1	S-formylglutathione hydrolase
gene-IT767_RS01765	457	209.667	117.24	47.5967	1.28728	3.79824e-09	2.80025e-08	IT767_RS01765	WP_038433068.1	DUF418 family protein
gene-IT767_RS01770	281	96.6667	84.26	25.7967	1.6957	6.17182e-11	5.67236e-10	galS	WP_038433070.1	HTH-type transcriptional regulator GalS
gene-IT767_RS01775	4172.67	9396.33	1291.86	2545.57	-1.00141	1.77361e-06	8.38466e-06	mglB	WP_002912878.1	galactose/glucose ABC transporter substrate-binding protein MglB
gene-IT767_RS01780	434	176.667	80.3	29.0867	1.45686	2.29037e-12	2.54664e-11	mglA	WP_004175074.1	galactose/methyl galactoside ABC transporter ATP-binding protein MglA
gene-IT767_RS01785	456	246.667	138.843	65.2933	1.06319	2.51637e-08	1.64878e-07	mglC	WP_002912871.1	galactose/methyl galactoside ABC transporter permease MglC
gene-IT767_RS01795	33.3333	80.6667	11.9667	25.7233	-1.11173	0.000303388	0.000954591	cdd	WP_002912869.1	cytidine deaminase
gene-IT767_RS01830	332.333	843	68.0333	149.817	-1.16036	1.10103e-10	9.76647e-10	ascB	WP_038433090.1	6-phospho-beta-glucosidase
gene-IT767_RS01845	150.333	594	98.2033	339.347	-1.82023	7.6147e-15	1.15676e-13	IT767_RS01845	WP_004144230.1	YIP1 family protein
gene-IT767_RS01860	1491	3470.33	234.58	476.46	-1.03803	1.52579e-08	1.02797e-07	dld	WP_002912827.1	D-lactate dehydrogenase
gene-IT767_RS01920	89.6667	49	87.7233	42.5033	1.02545	0.00149797	0.00407606	IT767_RS01920	WP_038433105.1	GNAT family N-acetyltransferase
gene-IT767_RS01940	485.333	203	72.41	27.4333	1.40551	0.00796632	0.0184396	IT767_RS01940	WP_038433110.1	amidohydrolase family protein
gene-IT767_RS01960	2662	1123.67	363.943	135.29	1.41658	2.67599e-10	2.25123e-09	IT767_RS01960	WP_023158489.1	MBL fold metallo-hydrolase
gene-IT767_RS02005	135	44.6667	28	8.22333	1.76123	2.33005e-09	1.77262e-08	IT767_RS02005	WP_020801658.1	mannitol dehydrogenase family protein
gene-IT767_RS02010	210.333	70	40.6133	11.75	1.76525	3.52542e-11	3.31681e-10	xylB	WP_032447739.1	xylulokinase
gene-IT767_RS02025	24	55.3333	6.16	12.56	-1.03502	0.000889776	0.00254756	IT767_RS02025	WP_002912648.1	mandelate racemase family protein
gene-IT767_RS02030	15.3333	37.3333	2.58333	5.53667	-1.09947	0.00452355	0.0110314	IT767_RS02030	WP_038433126.1	ABC transporter substrate-binding protein
gene-IT767_RS02080	237.333	126.667	20.0267	9.63333	1.05489	4.09682e-06	1.81279e-05	mdtC	WP_038433132.1	multidrug efflux RND transporter permease subunit MdtC
gene-IT767_RS02115	37.3333	19.3333	5.47333	2.56333	1.10072	0.00139815	0.00383727	IT767_RS02115	WP_038433137.1	sensor histidine kinase
gene-IT767_RS02155	219.667	117.333	128.86	60.3233	1.07054	2.53046e-06	1.16216e-05	IT767_RS02155	WP_038433139.1	phosphatase PAP2 family protein
gene-IT767_RS02175	247	93.3333	271.06	86.8367	1.59498	8.78155e-10	7.01641e-09	IT767_RS02175	WP_071882698.1	protein tyrosine phosphatase
gene-IT767_RS02180	13676.7	5912	1682.93	624.73	1.41235	4.19102e-07	2.22619e-06	IT767_RS02180	WP_004180519.1	polysaccharide biosynthesis tyrosine autokinase
gene-IT767_RS02205	1265	614.667	244.637	103.563	1.2277	1.57157e-05	6.3476e-05	IT767_RS02205	WP_038433146.1	MOP flippase family protein
gene-IT767_RS02255	1193.67	421.333	523.063	158.7	1.69399	1.57933e-08	1.05955e-07	rfbA	WP_002912373.1	O-antigen export ABC transporter permease RfbA
gene-IT767_RS02260	2432.33	663.333	1120.01	264.543	2.05817	4.31177e-19	1.04934e-17	rfbB	WP_002912371.1	O-antigen export ABC transporter ATP-binding protein RfbB
gene-IT767_RS02265	3355	1420	480.59	175.387	1.43741	4.4487e-08	2.79951e-07	IT767_RS02265	WP_038433151.1	DUF4422 domain-containing protein
gene-IT767_RS02270	1851.33	1019.67	474.503	227.537	1.04425	2.12917e-06	9.89876e-06	rfbD	WP_038433153.1	UDP-galactopyranose mutase
gene-IT767_RS02275	876.333	310.667	311.333	97.37	1.66335	7.47556e-16	1.24245e-14	IT767_RS02275	WP_004180501.1	glycosyltransferase
gene-IT767_RS02315	115	382.667	32.3367	96.2267	-1.56929	1.16453e-07	6.84933e-07	hisC	WP_038433159.1	histidinol-phosphate transaminase
gene-IT767_RS02320	129.667	294.333	28.6533	57.6467	-1.01703	0.000729375	0.00213837	hisD	WP_004175275.1	histidinol dehydrogenase
gene-IT767_RS02325	1267.33	483.333	443.287	146.483	1.58143	3.59845e-06	1.60118e-05	hisG	WP_002912152.1	ATP phosphoribosyltransferase
gene-IT767_RS02335	1662.33	3974.67	662.453	1397.88	-1.10059	1.89751e-09	1.45282e-08	IT767_RS02335	WP_004152513.1	SDR family oxidoreductase
gene-IT767_RS02340	50.3333	137	18.1433	43.9767	-1.29283	5.0757e-07	2.66936e-06	IT767_RS02340	WP_004175276.1	LysR family transcriptional regulator
gene-IT767_RS02375	262.667	904.667	247.943	736.113	-1.61651	2.83565e-14	4.08642e-13	sbmC	WP_031591910.1	DNA gyrase inhibitor SbmC
gene-IT767_RS02380	121	287.667	34.45	72.3667	-1.0795	7.56075e-07	3.86961e-06	IT767_RS02380	WP_002911885.1	FUSC family protein
gene-IT767_RS02405	365	69	170.413	28.4467	2.56505	3.63473e-19	8.89112e-18	IT767_RS02405	WP_002911879.1	HPP family protein
gene-IT767_RS02445	6.33333	21.3333	12.2467	36.0433	-1.56782	0.000158811	0.000533096	IT767_RS02445	WP_002911866.1	DUF1971 domain-containing protein
gene-IT767_RS02560	41.3333	116	11.5233	27.6633	-1.29076	5.81702e-05	0.000212297	IT767_RS02560	WP_015874993.1	type IV secretion system protein
gene-IT767_RS02600	39	18.6667	34.25	14.07	1.23221	4.96382e-05	0.000183688	IT767_RS02600	WP_076611165.1	IS3 family transposase
gene-IT767_RS02610	21.6667	10.3333	12.6833	5.30333	1.22101	0.00475505	0.0115545	rmpA	WP_038433204.1	mucoid phenotype regulator RmpA
gene-IT767_RS02625	44.6667	25	15.3967	7.49333	1.00875	0.000797841	0.00231209	IT767_RS02625	WP_015874983.1	DMT family transporter
gene-IT767_RS02635	176	91	41.7	18.9	1.12623	1.40439e-06	6.8148e-06	iroD	WP_015874982.1	catecholate siderophore esterase IroD
gene-IT767_RS02640	1286.67	572.667	90.0167	35.29	1.34355	4.1233e-09	3.03053e-08	iroC	WP_048968464.1	salmochelin/enterobactin export ABC transporter IroC
gene-IT767_RS02645	1266	519.667	339.34	122.91	1.45304	2.19555e-07	1.21494e-06	iroB	WP_032447702.1	salmochelin biosynthesis C-glycosyltransferase IroB
gene-IT767_RS02650	2642.33	656.667	324.28	71.3067	2.17874	1.33926e-18	3.05658e-17	iroN	WP_015874979.1	siderophore salmochelin receptor IroN
gene-IT767_RS02665	15	39.6667	88.0567	193.773	-1.22052	0.00159209	0.00431003	vapB	WP_015874976.1	type II toxin-antitoxin system VapB family antitoxin
gene-IT767_RS02720	1392.67	568	245.013	87.4167	1.47637	8.75419e-13	1.02347e-11	ybtE	WP_015874967.1	yersiniabactin biosynthesis salycil-AMP ligase YbtE
gene-IT767_RS02725	327.333	159.667	133.737	57.4733	1.2052	2.84666e-06	1.29197e-05	ybtT	WP_015874966.1	yersiniabactin biosynthesis thioesterase YbtT
gene-IT767_RS02730	552.333	282.667	149.587	67.0667	1.14435	4.91729e-09	3.58646e-08	ybtU	WP_032447695.1	yersiniabactin biosynthesis oxidoreductase YbtU
gene-IT767_RS02735	5741	2807	147.933	63.9333	1.209	6.12183e-09	4.4044e-08	irp1	WP_038433214.1	yersiniabactin polyketide synthase HMWP1
gene-IT767_RS02745	823.667	351.667	266.947	100.773	1.3934	6.45408e-11	5.92038e-10	ybtA	WP_000140406.1	yersiniabactin transcriptional regulator YbtA
gene-IT767_RS02750	3311.33	855	534.387	121.09	2.12757	4.4077e-19	1.06359e-17	ybtP	WP_001327262.1	yersiniabactin ABC transporter ATP-binding/permease protein YbtP
gene-IT767_RS02755	4167	1399.67	633.337	187.857	1.74214	7.05142e-13	8.36698e-12	ybtQ	WP_002212761.1	yersiniabactin ABC transporter ATP-binding/permease protein YbtQ
gene-IT767_RS02760	3441	1190	779.35	238.927	1.69561	6.13557e-10	4.99432e-09	ybtX	WP_038433224.1	yersiniabactin-associated zinc MFS transporter YbtX
gene-IT767_RS02790	325	1835.33	63.16	314.37	-2.32849	3.9888e-20	1.09348e-18	IT767_RS02790	WP_004148975.1	AMP nucleosidase
gene-IT767_RS02810	230.667	566.333	75.0133	161.583	-1.12918	1.85e-08	1.2342e-07	IT767_RS02810	WP_223174639.1	oxidoreductase
gene-IT767_RS02875	17.3333	46.6667	18.38	42.84	-1.25738	0.000265151	0.000845999	IT767_RS02875	WP_038433236.1	hypothetical protein
gene-IT767_RS02885	14.3333	35.6667	8.63	18.21	-1.1098	0.0145493	0.031474	IT767_RS02885	WP_051962068.1	ead/Ea22-like family protein
gene-IT767_RS02890	58	143.667	23.37	49.9867	-1.12337	1.17354e-05	4.84238e-05	IT767_RS02890	WP_227003643.1	DNA cytosine methyltransferase
gene-IT767_RS02895	17	43	20.4333	43.5967	-1.14852	0.000538883	0.00162073	IT767_RS02895	WP_038433238.1	hypothetical protein
gene-IT767_RS02900	26.3333	69.3333	11.0833	25.7467	-1.22185	0.000358666	0.00111238	IT767_RS02900	WP_038433240.1	ParB/RepB/Spo0J family partition protein
gene-IT767_RS02910	33.3333	100.667	11.49	30.37	-1.41899	7.59365e-08	4.59666e-07	rdgC	WP_038433244.1	recombination-associated protein RdgC
gene-IT767_RS02920	2	11.3333	9.77667	47.4033	-2.27323	0.000662588	0.00196063	IT767_RS02920	WP_001191665.1	helix-turn-helix transcriptional regulator
gene-IT767_RS02925	10.6667	27.6667	10.45	23.4733	-1.19591	0.00397273	0.00981352	IT767_RS02925	WP_023316704.1	hypothetical protein
gene-IT767_RS02945	6	18.3333	8.93333	23.3	-1.42489	0.00232529	0.00606433	IT767_RS02945	WP_004184734.1	RusA family crossover junction endodeoxyribonuclease
gene-IT767_RS02965	13.6667	33.3333	18.2633	37.43	-1.09494	0.00357677	0.00893724	IT767_RS02965	WP_017145563.1	phage holin family protein
gene-IT767_RS02975	5	17	2.91	8.53667	-1.56496	0.00124956	0.00345731	IT767_RS02975	WP_001077080.1	glycoside hydrolase family 19 protein
gene-IT767_RS02980	5	22	15.76	63.4733	-1.97888	0.000780679	0.00226925	IT767_RS02980	WP_038433263.1	hypothetical protein
gene-IT767_RS02990	4.33333	13.3333	20.75	53.0467	-1.42624	0.00829972	0.0191347	IT767_RS02990	WP_023159445.1	DUF2560 family protein
gene-IT767_RS03030	42	166.667	10.63	37.2933	-1.8195	1.70867e-11	1.68049e-10	IT767_RS03030	WP_038433270.1	phage major capsid protein
gene-IT767_RS03035	2	8.33333	9.75	34.67	-1.83351	0.0169812	0.0360803	IT767_RS03035	WP_139130647.1	hypothetical protein
gene-IT767_RS03040	4.66667	18	9.53	31.7067	-1.75494	0.000446928	0.00136307	IT767_RS03040	WP_038433271.1	head-tail connector protein
gene-IT767_RS03055	27	63.3333	20.3933	40.24	-1.0356	0.00142585	0.00390655	IT767_RS03055	WP_004216814.1	HK97 gp10 family phage protein
gene-IT767_RS03065	9.66667	28.3333	8.53333	21.56	-1.37193	0.000122979	0.000421113	IT767_RS03065	WP_004104226.1	hypothetical protein
gene-IT767_RS03070	5.66667	25	9.27	34.9433	-1.91026	0.00158396	0.00429309	IT767_RS03070	WP_032440655.1	phage tail assembly chaperone family protein%2C TAC
gene-IT767_RS03075	3.33333	15.3333	12.47	48.6167	-1.99583	0.000246466	0.000792211	IT767_RS03075	WP_038424812.1	hypothetical protein
gene-IT767_RS03090	2	11.3333	1.81	8.71333	-2.24686	0.00188786	0.00502516	IT767_RS03090	WP_001018848.1	hypothetical protein
gene-IT767_RS03145	187	441.667	48.6933	99.67	-1.05893	3.64304e-07	1.95911e-06	ompC	WP_002911596.1	porin OmpC
gene-IT767_RS03185	17.3333	50.6667	117.513	292.467	-1.38307	3.8034e-05	0.00014353	IT767_RS03185	WP_002911589.1	DUF2525 domain-containing protein
gene-IT767_RS03195	454	139.333	270.017	71.7933	1.88032	6.82957e-10	5.51219e-09	rcsA	WP_002911561.1	transcriptional regulator RcsA
gene-IT767_RS03205	697.333	1717	132.323	283.163	-1.118	7.3983e-08	4.48981e-07	amyA	WP_004189225.1	alpha-amylase
gene-IT767_RS03235	20.3333	7.66667	131.277	41.58	1.56272	0.000935069	0.00265177	IT767_RS03235	WP_002911541.1	DUF2594 family protein
gene-IT767_RS03275	444.333	132	238.723	62.4567	1.91217	1.42021e-18	3.21062e-17	IT767_RS03275	WP_004141106.1	YecA family protein
gene-IT767_RS03285	2	50	10.4533	214.957	-4.39455	1.08898e-21	3.39507e-20	IT767_RS03285	WP_004175410.1	YecH family protein
gene-IT767_RS03290	23.6667	123.333	20.2933	91.8633	-2.20721	4.96206e-11	4.59592e-10	ftnA	WP_004141101.1	non-heme ferritin
gene-IT767_RS03310	134.667	27.6667	586.063	99.23	2.46566	1.09984e-12	1.27957e-11	IT767_RS03310	WP_002911524.1	DUF2766 domain-containing protein
gene-IT767_RS03335	35.6667	108.333	11.3833	30.5167	-1.44341	1.22338e-08	8.36037e-08	IT767_RS03335	WP_002911518.1	arabinose ABC transporter substrate-binding protein
gene-IT767_RS03340	29.6667	120.333	5.55333	19.5333	-1.84043	5.70753e-12	5.97038e-11	araG	WP_002911516.1	L-arabinose ABC transporter ATP-binding protein AraG
gene-IT767_RS03345	41	98	12.9933	27.0867	-1.08494	2.13578e-05	8.41259e-05	araH	WP_002911507.1	L-arabinose ABC transporter permease AraH
gene-IT767_RS03360	307	858.333	347.103	835.047	-1.30795	3.14892e-13	3.92176e-12	uspC	WP_002911500.1	universal stress protein UspC
gene-IT767_RS03395	338.333	188	155.593	74.9733	1.02391	8.84077e-08	5.29115e-07	cmoA	WP_004184666.1	carboxy-S-adenosyl-L-methionine synthase CmoA
gene-IT767_RS03490	476	3763	72.0233	502.497	-2.81672	5.15157e-40	6.14325e-38	edd	WP_002911425.1	phosphogluconate dehydratase
gene-IT767_RS03495	640.667	2252.67	365.363	1118.68	-1.64485	1.82054e-21	5.60255e-20	IT767_RS03495	WP_002911423.1	bifunctional 4-hydroxy-2-oxoglutarate aldolase/2-dehydro-3-deoxy-phosphogluconate aldolase
gene-IT767_RS03500	1176.67	304.333	294.907	65.9133	2.13918	1.38054e-10	1.20608e-09	purT	WP_038431280.1	formate-dependent phosphoribosylglycinamide formyltransferase
gene-IT767_RS03565	77.6667	251.667	399.907	1086.58	-1.52899	1.07116e-07	6.3314e-07	IT767_RS03565	WP_002911393.1	YebV family protein
gene-IT767_RS03580	247	132.333	56.1233	26.5767	1.06312	8.24619e-08	4.97273e-07	yebS	WP_038431283.1	membrane integrity lipid transport subunit YebS
gene-IT767_RS03590	3056	1237.33	1603.84	566.913	1.47489	5.66523e-16	9.4818e-15	proQ	WP_002911385.1	RNA chaperone ProQ
gene-IT767_RS03605	26.3333	10.6667	5.48333	2.01333	1.45442	0.000131367	0.000445044	IT767_RS03605	WP_002911379.1	MFS transporter
gene-IT767_RS03620	70	30.6667	3994.59	1570.14	1.3606	6.5401e-06	2.8029e-05	mgrB	WP_002911375.1	PhoP/PhoQ regulator MgrB
gene-IT767_RS03625	470.333	166	1326.99	400.973	1.66216	3.45977e-08	2.22115e-07	IT767_RS03625	WP_002911374.1	YebO family protein
gene-IT767_RS03635	16873.7	8182.33	140610	57209.6	1.22399	1.05209e-08	7.25215e-08	cspE	WP_001062678.1	transcription antiterminator/RNA stability regulator CspE
gene-IT767_RS03695	237.333	100	50.1567	18.48	1.42239	6.77474e-11	6.17888e-10	pabB	WP_038431294.1	aminodeoxychorismate synthase component 1
gene-IT767_RS03735	49	149	168.057	444.553	-1.44594	4.55886e-06	2.00607e-05	minE	WP_002910902.1	cell division topological specificity factor MinE
gene-IT767_RS03785	505.333	2844.33	92.3433	454.2	-2.31357	1.82679e-19	4.635e-18	IT767_RS03785	WP_002910889.1	SpoVR family protein
gene-IT767_RS03795	10589.3	2989	2367.96	592.12	1.98597	4.55854e-20	1.23547e-18	IT767_RS03795	WP_004175465.1	D-amino acid dehydrogenase
gene-IT767_RS03800	3980.33	1651	1131.15	420.313	1.41533	3.57971e-08	2.29505e-07	dadX	WP_002910887.1	catabolic alanine racemase DadX
gene-IT767_RS03850	15.3333	48	5.76	16.1367	-1.48559	4.71928e-05	0.000176004	IT767_RS03850	YP_005227608.1	GIY-YIG nuclease family protein
gene-IT767_RS03875	7.66667	110.333	2.6	32.2167	-3.6567	1.42056e-19	3.63466e-18	tdcA	WP_023287775.1	transcriptional regulator TdcA
gene-IT767_RS03880	5.66667	262	1.76333	68.7133	-5.28883	4.54462e-30	2.67628e-28	tdcB	YP_005227602.1	bifunctional threonine ammonia-lyase/L-serine ammonia-lyase TdcB
gene-IT767_RS03885	6.33333	204	1.4	37.6933	-4.7906	8.66739e-18	1.7593e-16	tdcC	WP_038431306.1	threonine/serine transporter TdcC
gene-IT767_RS03890	8.33333	253.667	2.02667	52.48	-4.7074	4.12044e-38	4.36767e-36	tdcD	WP_038431307.1	propionate kinase
gene-IT767_RS03895	31.6667	429.667	3.70333	42.82	-3.56143	3.1284e-29	1.75558e-27	pflB	WP_038431308.1	formate C-acetyltransferase
gene-IT767_RS03930	240.333	122.333	85.3	38.1667	1.14558	3.12619e-07	1.69287e-06	IT767_RS03930	WP_002910720.1	LysR family transcriptional regulator
gene-IT767_RS04020	30.6667	16	8.69333	4.10333	1.07532	0.022856	0.0469522	IT767_RS04020	WP_038431324.1	DUF6396 domain-containing protein
gene-IT767_RS04065	25.6667	14	4.01333	1.99	1.02267	0.00893058	0.0204409	tssF	WP_032411370.1	type VI secretion system baseplate subunit TssF
gene-IT767_RS04085	7.33333	1.66667	1.48667	0.323333	2.20066	0.00779074	0.0181012	IT767_RS04085	WP_038431343.1	type VI secretion system ImpA family N-terminal domain-containing protein
gene-IT767_RS04090	88.6667	318.667	30.7733	94.9733	-1.65584	8.37668e-09	5.87853e-08	IT767_RS04090	WP_002910453.1	sugar ABC transporter substrate-binding protein
gene-IT767_RS04095	20.3333	82.3333	40.1267	142.407	-1.84854	1.23283e-05	5.06513e-05	IT767_RS04095	WP_020323957.1	DUF1869 domain-containing protein
gene-IT767_RS04110	459.333	8631.33	1510.35	23911.2	-4.0625	3.96349e-40	4.84765e-38	ychH	WP_002910437.1	stress-induced protein YchH
gene-IT767_RS04115	298.333	687.333	87.5433	175.413	-1.03361	9.05433e-07	4.56063e-06	IT767_RS04115	WP_038431344.1	MerR family transcriptional regulator
gene-IT767_RS04175	15	97.3333	86.5533	485.54	-2.53421	1.3187e-16	2.36473e-15	chaB	WP_002910389.1	putative cation transport regulator ChaB
gene-IT767_RS04190	93.6667	231.333	160.027	339.057	-1.13658	8.14985e-09	5.75071e-08	IT767_RS04190	WP_038431346.1	DsrE/DsrF/TusD sulfur relay family protein
gene-IT767_RS04240	133.667	419.667	27.8967	76.7567	-1.49709	6.95508e-05	0.000250383	IT767_RS04240	WP_004175568.1	NarK family nitrate/nitrite MFS transporter
gene-IT767_RS04250	224.333	1903.33	15.4833	113.913	-2.91286	8.65555e-17	1.57584e-15	IT767_RS04250	WP_004189443.1	nitrate reductase subunit alpha
gene-IT767_RS04255	138.667	1449.33	25.6333	228.237	-3.1989	1.83542e-18	4.07207e-17	narH	WP_002910193.1	nitrate reductase subunit beta
gene-IT767_RS04260	46	469	22.6067	197.873	-3.16492	1.40936e-28	7.30721e-27	narJ	WP_004198075.1	nitrate reductase molybdenum cofactor assembly chaperone
gene-IT767_RS04265	44.6667	528	23.82	239.153	-3.38276	1.90321e-18	4.18444e-17	narI	WP_002910189.1	respiratory nitrate reductase subunit gamma
gene-IT767_RS04300	696	357.333	267.467	119.463	1.14145	6.20562e-08	3.81946e-07	purU	WP_004151854.1	formyltetrahydrofolate deformylase
gene-IT767_RS04305	100.667	29	99.9533	24.9	1.96357	2.33696e-11	2.23841e-10	IT767_RS04305	WP_002910109.1	YchJ family protein
gene-IT767_RS04360	813.333	451.667	276.75	135.317	1.01952	9.77579e-07	4.89302e-06	oppB	WP_002910089.1	oligopeptide ABC transporter permease OppB
gene-IT767_RS04385	28	12.6667	57.16	20.61	1.33751	0.00122138	0.00339113	IT767_RS04385	WP_002910079.1	HI1450 family dsDNA-mimic protein
gene-IT767_RS04415	633	336	289.017	136.283	1.06775	1.09051e-07	6.42985e-07	tonB	WP_038431358.1	TonB system transport protein TonB
gene-IT767_RS04420	1109	8108.33	407.613	2635.1	-2.71087	1.06181e-29	6.17664e-28	IT767_RS04420	WP_002910036.1	fructosamine kinase family protein
gene-IT767_RS04425	152.667	491	453.19	1232.32	-1.50989	9.24537e-09	6.43802e-08	ghoS	WP_002910033.1	type V toxin-antitoxin system endoribonuclease antitoxin GhoS
gene-IT767_RS04430	400	2409	134.467	713.353	-2.42417	5.49034e-32	3.85131e-30	pfkB	WP_004145382.1	6-phosphofructokinase II
gene-IT767_RS04450	11030.3	5854.67	8150.93	3691.43	1.10797	1.60025e-06	7.64851e-06	infC	WP_004189469.1	translation initiation factor IF-3
gene-IT767_RS04455	309.333	126	3286.38	1122.08	1.47314	1.10154e-10	9.76647e-10	rpmI	WP_001124225.1	50S ribosomal protein L35
gene-IT767_RS04460	7171.67	3697.67	11973.9	5241.13	1.13962	7.02213e-07	3.62114e-06	rplT	WP_000124850.1	50S ribosomal protein L20
gene-IT767_RS04470	1083	404.667	339.96	110.583	1.60056	5.21465e-16	8.78936e-15	pheS	WP_002909105.1	phenylalanine--tRNA ligase subunit alpha
gene-IT767_RS04485	10.3333	192.333	17.44	281.49	-4.03492	1.07103e-40	1.34443e-38	IT767_RS04485	WP_021440321.1	RidA family protein
gene-IT767_RS04490	35	943	8.07333	193.387	-4.57847	4.73197e-53	8.06125e-51	IT767_RS04490	WP_038431361.1	D-amino acid dehydrogenase
gene-IT767_RS04500	144.667	1409	28.6067	247.787	-3.12107	4.34837e-32	3.09578e-30	IT767_RS04500	WP_004148738.1	gluconate:proton symporter
gene-IT767_RS04510	277	100	113.25	35.4433	1.65548	7.50306e-11	6.77833e-10	IT767_RS04510	WP_002909085.1	MetQ/NlpA family lipoprotein
gene-IT767_RS04535	68.6667	37.3333	898.033	414.063	1.04533	0.00028571	0.000903138	hemP	WP_004898888.1	hemin uptake protein HemP
gene-IT767_RS04560	123.333	70	72.05	34.6333	1.01818	0.00796467	0.0184396	IT767_RS04560	WP_139130638.1	hypothetical protein
gene-IT767_RS04575	2160	795.667	184.143	59.96	1.60441	1.50919e-18	3.39567e-17	IT767_RS04575	WP_038431363.1	FAD-binding oxidoreductase
gene-IT767_RS04595	170.333	44.3333	53.5733	11.8567	2.13089	5.71726e-16	9.53543e-15	IT767_RS04595	WP_002909008.1	DUF1852 domain-containing protein
gene-IT767_RS04600	741	228	218.793	59.1267	1.86985	1.22895e-23	4.56755e-22	IT767_RS04600	WP_002909005.1	methionine synthase
gene-IT767_RS04605	96	39.3333	23.6567	8.88333	1.42859	2.77205e-05	0.00010724	IT767_RS04605	WP_074456614.1	MFS transporter
gene-IT767_RS04610	331.667	122.333	146.88	48.3467	1.59241	2.06487e-10	1.75882e-09	IT767_RS04610	WP_004212506.1	ABC transporter ATP-binding protein
gene-IT767_RS04615	289.333	91.3333	84.97	23.2933	1.84318	8.41713e-14	1.13739e-12	IT767_RS04615	WP_001545318.1	iron ABC transporter permease
gene-IT767_RS04620	526.667	211.333	161.907	56.4633	1.5	1.1066e-11	1.1133e-10	IT767_RS04620	WP_004189482.1	ABC transporter substrate-binding protein
gene-IT767_RS04660	11.3333	4.33333	15.23	4.97667	1.52681	0.00589685	0.0140922	IT767_RS04660	WP_004143228.1	DoxX family protein
gene-IT767_RS04700	148.333	78.6667	175.253	81.0967	1.08324	1.18578e-05	4.88867e-05	sufE	WP_002908865.1	cysteine desulfuration protein SufE
gene-IT767_RS04705	463.667	1916.67	144.81	528.543	-1.88175	4.93035e-24	1.8966e-22	IT767_RS04705	WP_004180358.1	L%2CD-transpeptidase family protein
gene-IT767_RS04775	44.6667	18.6667	18.2533	6.82333	1.40831	0.000314847	0.000987529	IT767_RS04775	WP_004175672.1	DNA-binding transcriptional regulator
gene-IT767_RS04865	88.3333	38.3333	11.4567	4.37667	1.37109	6.79762e-07	3.51677e-06	IT767_RS04865	WP_074456604.1	TonB-dependent siderophore receptor
gene-IT767_RS04870	279.667	114.333	111.967	40.3567	1.45099	3.04671e-09	2.27431e-08	IT767_RS04870	WP_023297800.1	ABC transporter ATP-binding protein
gene-IT767_RS04910	6.66667	71.3333	4.27667	41.1867	-3.24611	7.8651e-12	8.08961e-11	IT767_RS04910	WP_026005881.1	DUF1062 domain-containing protein
gene-IT767_RS04915	7.33333	54.3333	9.93	61.83	-2.68059	7.5777e-08	4.59284e-07	IT767_RS04915	WP_002908370.1	VOC family protein
gene-IT767_RS04920	16	175	3.76667	35.8767	-3.25815	1.27496e-22	4.37523e-21	IT767_RS04920	WP_038431404.1	multidrug efflux MFS transporter MdtM
gene-IT767_RS04955	156	366.333	42.91	90.03	-1.06979	8.58213e-05	0.000303011	IT767_RS04955	WP_002908297.1	ABC transporter substrate-binding protein
gene-IT767_RS04960	374.333	167.333	58.2567	23.4367	1.31205	0.000167439	0.000558129	IT767_RS04960	WP_002908294.1	iron ABC transporter permease
gene-IT767_RS04980	28.6667	74.3333	19.39	44.2333	-1.19567	0.00128993	0.00355457	casB	WP_004180297.1	type I-E CRISPR-associated protein Cse2/CasB
gene-IT767_RS05095	30.6667	13.6667	7.76333	2.92333	1.35736	0.00487088	0.0118119	IT767_RS05095	WP_023325257.1	alpha/beta fold hydrolase
gene-IT767_RS05100	18.6667	8.66667	9.28	3.58	1.28384	0.00687812	0.0161858	IT767_RS05100	WP_023325256.1	isochorismatase family protein
gene-IT767_RS05145	32	17.3333	8.03333	3.92333	1.03359	0.00823154	0.0190143	IT767_RS05145	WP_014907457.1	acetyl-CoA C-acetyltransferase
gene-IT767_RS05150	22.3333	7.33333	12.23	3.28667	1.77796	4.86821e-05	0.000180711	IT767_RS05150	WP_038431430.1	CoA transferase subunit B
gene-IT767_RS05215	6	1.66667	1.36333	0.35	1.92867	0.0161173	0.0344288	IT767_RS05215	WP_023285234.1	amidohydrolase family protein
gene-IT767_RS05225	48.6667	18.3333	17.2633	5.42667	1.59326	7.67653e-07	3.91626e-06	IT767_RS05225	YP_005227317.1	LysR family transcriptional regulator
gene-IT767_RS05290	339.333	784	86.8533	176.4	-1.04192	1.78365e-07	1.00686e-06	IT767_RS05290	WP_111273853.1	IS3 family transposase
gene-IT767_RS05310	94.3333	233.667	32.1767	69.94	-1.14253	1.25846e-05	5.15266e-05	IT767_RS05310	WP_038431460.1	ribokinase
gene-IT767_RS05335	191.333	526	147.58	353.207	-1.28354	1.09584e-11	1.10511e-10	IT767_RS05335	WP_002907918.1	anti-virulence regulator CigR family protein
gene-IT767_RS05350	7	1	2.31	0.27	2.82434	0.000600081	0.00178787	IT767_RS05350	WP_014907471.1	ABC transporter permease
gene-IT767_RS05400	53.6667	174	58.7467	162.393	-1.5077	2.46738e-09	1.86816e-08	IT767_RS05400	WP_004143863.1	helix-turn-helix domain-containing protein
gene-IT767_RS05405	1.66667	14.6667	75.3033	583.17	-2.88632	2.27107e-06	1.05277e-05	IT767_RS05405	WP_002907802.1	hypothetical protein
gene-IT767_RS05410	14.3333	6.33333	5.62667	2.18667	1.3238	0.00863896	0.0198688	IT767_RS05410	WP_004180178.1	MBL fold metallo-hydrolase
gene-IT767_RS05430	53.6667	170.667	23.9467	68.0167	-1.50756	4.92572e-09	3.58713e-08	IT767_RS05430	WP_038431476.1	SDR family oxidoreductase
gene-IT767_RS05510	338.333	4034.33	224.143	2318.17	-3.40227	8.61018e-58	2.05353e-55	sodB	WP_002907771.1	superoxide dismutase [Fe]
gene-IT767_RS05530	151	69.6667	84.7967	33.5433	1.29721	2.74674e-09	2.06982e-08	rnt	WP_002907766.1	ribonuclease T
gene-IT767_RS05560	236.667	948.333	187.72	658.3	-1.8424	1.03691e-21	3.25398e-20	sodC	WP_004184268.1	superoxide dismutase [Cu-Zn] SodC2
gene-IT767_RS05575	11.6667	4.33333	60.65	18.95	1.57267	0.00765413	0.0178447	IT767_RS05575	WP_002907752.1	DUF1656 domain-containing protein
gene-IT767_RS05585	9.33333	26.3333	1.94667	4.85	-1.3099	0.0219899	0.0453293	IT767_RS05585	WP_004151205.1	GGDEF domain-containing protein
gene-IT767_RS05605	300.667	145.667	165.187	69.8333	1.21545	4.85586e-12	5.12444e-11	pdxH	WP_002907742.1	pyridoxamine 5'-phosphate oxidase
gene-IT767_RS05610	1334.67	655.333	305.553	131.097	1.19933	4.45065e-13	5.44349e-12	tyrS	WP_002907740.1	tyrosine--tRNA ligase
gene-IT767_RS05620	611.333	1931.67	381.247	1051.28	-1.49536	2.05524e-14	2.98887e-13	gstA	WP_002907736.1	glutathione transferase GstA
gene-IT767_RS05625	6973.33	2671	1299.17	435.367	1.56527	6.35863e-15	9.72137e-14	dtpA	WP_004151206.1	dipeptide/tripeptide permease DtpA
gene-IT767_RS05630	512.667	143.333	294.987	72.9933	1.99932	2.00287e-22	6.58875e-21	nth	WP_038431484.1	endonuclease III
gene-IT767_RS05635	214.667	72.3333	107.353	31.5333	1.74006	4.70048e-17	8.75832e-16	IT767_RS05635	WP_038431486.1	electron transport complex subunit E
gene-IT767_RS05640	157.333	42.3333	93.9833	21.8633	2.06661	6.3198e-19	1.49235e-17	rsxG	WP_002907731.1	electron transport complex subunit RsxG
gene-IT767_RS05645	372.333	90.6667	107.3	23.48	2.18952	1.99269e-15	3.17897e-14	rsxD	WP_002907730.1	electron transport complex subunit RsxD
gene-IT767_RS05650	866.667	228.333	107.267	25.47	2.07401	2.30842e-15	3.67039e-14	rsxC	WP_038431488.1	electron transport complex subunit RsxC
gene-IT767_RS05655	602.333	173.333	402.297	103.123	1.94584	1.53367e-15	2.47987e-14	rsxB	WP_004143816.1	electron transport complex subunit RsxB
gene-IT767_RS05660	345.333	79	228.453	45.3733	2.30193	2.18863e-16	3.82409e-15	rsxA	WP_002907658.1	electron transport complex subunit RsxA
gene-IT767_RS05665	63.6667	29.6667	68.45	27.32	1.27128	1.076e-06	5.35752e-06	IT767_RS05665	WP_002907654.1	DUF2569 domain-containing protein
gene-IT767_RS05675	128	60.3333	26.7333	11.1933	1.24598	1.84203e-07	1.03614e-06	IT767_RS05675	WP_016946508.1	beta-glucosidase
gene-IT767_RS05735	386.667	132.333	131.56	39.03	1.73274	1.34689e-11	1.33847e-10	IT767_RS05735	WP_004143800.1	LysR family transcriptional regulator
gene-IT767_RS05855	131.333	461.667	34.1533	106.347	-1.65385	5.0491e-08	3.14827e-07	IT767_RS05855	WP_002907384.1	ABC transporter substrate-binding protein
gene-IT767_RS05860	157.333	411	48.0233	110.897	-1.23212	7.38559e-05	0.000264088	IT767_RS05860	WP_004151215.1	ABC transporter ATP-binding protein
gene-IT767_RS05890	15.6667	5.33333	68.9767	19.5033	1.70516	0.00194269	0.00515384	IT767_RS05890	WP_020804594.1	hypothetical protein
gene-IT767_RS05910	146.667	1145.67	29.3067	202.43	-2.80838	4.11886e-27	1.9647e-25	IT767_RS05910	WP_021466034.1	aldehyde dehydrogenase
gene-IT767_RS05955	69.3333	693.667	179.22	1538.99	-3.16338	5.1601e-43	6.83713e-41	IT767_RS05955	WP_002906788.1	DUF406 domain-containing protein
gene-IT767_RS05965	642.667	205.667	82.11	23.48	1.79889	7.93062e-20	2.10161e-18	IT767_RS05965	WP_038431515.1	TonB-dependent receptor
gene-IT767_RS05970	4273	1691	1217.71	421.48	1.51348	3.64712e-17	6.98666e-16	IT767_RS05970	WP_014907512.1	YncE family protein
gene-IT767_RS05980	5337	2105.67	1043.82	361.017	1.51365	1.41507e-08	9.56077e-08	ansP	WP_014907513.1	L-asparagine permease
gene-IT767_RS06050	114.333	55	118.883	47.6567	1.26267	0.000169971	0.000565778	IT767_RS06050	WP_004175959.1	hypothetical protein
gene-IT767_RS06135	255	139.667	91.6667	44.52	1.02311	3.43538e-05	0.000130468	IT767_RS06135	WP_020806255.1	helix-turn-helix domain-containing protein
gene-IT767_RS06170	9.66667	24.6667	4.22333	9.67	-1.19085	0.00253063	0.00654971	IT767_RS06170	WP_004143751.1	1%2C6-dihydroxycyclohexa-2%2C4-diene-1-carboxylate dehydrogenase
gene-IT767_RS06175	73.3333	29.3333	26.9267	9.63333	1.47218	8.46879e-06	3.57804e-05	yddG	WP_002906464.1	aromatic amino acid DMT transporter YddG
gene-IT767_RS06205	103	382.333	41.3167	135.277	-1.73063	1.71877e-15	2.76044e-14	ppk2	WP_004180084.1	polyphosphate kinase 2
gene-IT767_RS06220	6.33333	17.3333	1.72667	4.01333	-1.23589	0.0223145	0.0459389	IT767_RS06220	WP_032425009.1	alkylhydroperoxidase domain protein
gene-IT767_RS06370	19	49	9.77	22.0133	-1.19386	0.000402273	0.00123956	IT767_RS06370	WP_004184165.1	ABC transporter substrate-binding protein
gene-IT767_RS06385	46	21.6667	15.9033	6.71	1.23178	0.00216132	0.00565833	IT767_RS06385	WP_004148478.1	hypothetical protein
gene-IT767_RS06390	272.667	134.667	31.4133	13.7467	1.18602	1.06685e-08	7.33268e-08	IT767_RS06390	WP_032447598.1	FdhF/YdeP family oxidoreductase
gene-IT767_RS06415	11.6667	5.33333	2.62333	1.05667	1.27846	0.0175207	0.037078	IT767_RS06415	WP_015874833.1	carbohydrate porin
gene-IT767_RS06425	5.66667	1.66667	11.7733	2.89667	1.85747	0.0111682	0.0248472	IT767_RS06425	WP_004180042.1	PTS sugar transporter subunit IIB
gene-IT767_RS06445	384.667	162.667	109.807	41.1	1.40551	9.20905e-12	9.36613e-11	zapE	WP_004153572.1	cell division protein ZapE
gene-IT767_RS06450	259.333	6266.67	31.83	673.87	-4.41858	2.40958e-60	6.38539e-58	katG	WP_004180028.1	catalase/peroxidase HPI
gene-IT767_RS06470	225.333	84.3333	26.1133	8.71333	1.57982	1.49196e-10	1.29393e-09	pqqF	WP_038431561.1	pyrroloquinoline quinone biosynthesis protein PqqF
gene-IT767_RS06475	206.333	68.6667	53.2667	15.8133	1.74869	4.74037e-12	5.01365e-11	pqqE	WP_004212061.1	pyrroloquinoline quinone biosynthesis protein PqqE
gene-IT767_RS06480	21	4.66667	65.14	12.8533	2.29867	3.92907e-06	1.74179e-05	pqqD	WP_023282622.1	pyrroloquinoline quinone biosynthesis peptide chaperone PqqD
gene-IT767_RS06485	100	48	44.45	19.1333	1.21341	8.82459e-06	3.71849e-05	pqqC	WP_004143685.1	pyrroloquinoline-quinone synthase PqqC
gene-IT767_RS06490	125.667	48.3333	42.3133	14.2033	1.55788	4.02195e-07	2.14354e-06	pqqB	WP_004148467.1	pyrroloquinoline quinone biosynthesis protein PqqB
gene-IT767_RS06530	1764.67	647.667	336.503	109.58	1.60876	1.5178e-13	1.97811e-12	IT767_RS06530	WP_072198257.1	aspartate aminotransferase family protein
gene-IT767_RS06535	1824.67	711.667	375.603	128.087	1.53878	1.7046e-12	1.92676e-11	IT767_RS06535	WP_002905540.1	diaminobutyrate--2-oxoglutarate transaminase
gene-IT767_RS06545	220	116	106.57	49.5067	1.09181	8.05558e-07	4.0965e-06	IT767_RS06545	WP_038431569.1	ABC transporter permease
gene-IT767_RS06570	36.3333	206.333	9.05	45.2667	-2.32403	1.29291e-13	1.69895e-12	IT767_RS06570	WP_004212091.1	Gfo/Idh/MocA family oxidoreductase
gene-IT767_RS06575	23	126	7.85667	37.2733	-2.2672	7.78885e-16	1.29003e-14	IT767_RS06575	WP_038431572.1	sugar phosphate isomerase/epimerase
gene-IT767_RS06585	142.667	336	32.9933	68.1367	-1.06137	8.30521e-09	5.85167e-08	IT767_RS06585	WP_038431574.1	sensor domain-containing diguanylate cyclase
gene-IT767_RS06630	143.333	73.3333	72.4967	32.01	1.1435	1.72342e-06	8.16355e-06	IT767_RS06630	WP_004176102.1	alpha/beta hydrolase
gene-IT767_RS06785	24	149.333	6.49	35.61	-2.45883	3.35793e-21	1.01288e-19	IT767_RS06785	WP_038431593.1	iron-containing redox enzyme family protein
gene-IT767_RS06795	38.6667	19.3333	19.4967	8.48667	1.17018	0.000537863	0.00161868	IT767_RS06795	WP_023301915.1	hypothetical protein
gene-IT767_RS06865	67	27.3333	18.25	6.30333	1.47722	9.92518e-07	4.96259e-06	IT767_RS06865	WP_038431600.1	PTS fructose transporter subunit IIC
gene-IT767_RS06870	83	43	49.6667	22.23	1.12607	0.000223535	0.000724855	IT767_RS06870	WP_004176141.1	LysE family translocator
gene-IT767_RS06905	86.6667	227.667	38.8967	89.7033	-1.22833	1.13018e-08	7.7568e-08	IT767_RS06905	WP_002904983.1	glutamine amidotransferase
gene-IT767_RS06930	42.6667	109.667	14.0433	31.7933	-1.19772	9.29177e-07	4.67529e-06	IT767_RS06930	WP_038431610.1	substrate-binding domain-containing protein
gene-IT767_RS06940	35.3333	18.3333	28.2167	12.9833	1.10219	0.00125205	0.00346219	IT767_RS06940	WP_038431611.1	GrpB family protein
gene-IT767_RS06970	9	46.3333	2.03	9.31667	-2.18432	4.4056e-11	4.12053e-10	IT767_RS06970	WP_038431612.1	transporter
gene-IT767_RS07035	72.6667	256.333	13.1233	41.0067	-1.66512	1.60848e-06	7.68012e-06	IT767_RS07035	WP_038431623.1	acyl--CoA ligase
gene-IT767_RS07040	148.667	494.333	26.25	75.5733	-1.56329	2.1591e-05	8.48816e-05	IT767_RS07040	WP_004179836.1	acyl CoA:acetate/3-ketoacid CoA transferase
gene-IT767_RS07045	52.6667	245.333	24.7133	98.4967	-2.03609	2.83602e-12	3.10984e-11	fabG	WP_002904841.1	3-oxoacyl-ACP reductase FabG
gene-IT767_RS07050	63.3333	309.333	15.7667	67.2833	-2.12025	4.24733e-13	5.22159e-12	IT767_RS07050	WP_004179834.1	thiolase family protein
gene-IT767_RS07055	45.6667	114.333	9.93333	21.0233	-1.1278	0.00130257	0.00358527	IT767_RS07055	WP_004143425.1	MFS transporter
gene-IT767_RS07060	43.6667	174.667	15.9067	54.25	-1.80625	2.40374e-07	1.32247e-06	IT767_RS07060	WP_009308862.1	SMP-30/gluconolactonase/LRE family protein
gene-IT767_RS07095	46.3333	139.667	23.1967	62.3933	-1.43895	3.22039e-05	0.000123087	IT767_RS07095	WP_038431633.1	GntR family transcriptional regulator
gene-IT767_RS07105	233.667	635.333	50.7467	119.71	-1.26005	5.98724e-08	3.69458e-07	IT767_RS07105	WP_038431636.1	6-phospho-alpha-glucosidase
gene-IT767_RS07110	97.6667	805	19.19	135.087	-2.84148	2.71246e-12	2.9812e-11	IT767_RS07110	WP_004143440.1	sugar porter family MFS transporter
gene-IT767_RS07115	67	654.667	71.0967	588.603	-3.09499	8.68326e-14	1.16674e-12	IT767_RS07115	WP_002904819.1	PTS sugar transporter subunit IIA
gene-IT767_RS07130	524.667	228.667	175.24	67.23	1.36849	3.62693e-11	3.40561e-10	iroE	WP_004148380.1	siderophore esterase IroE
gene-IT767_RS07140	21.3333	7.33333	96.1933	25.0167	1.74727	0.00157137	0.00426603	IT767_RS07140	WP_002904810.1	hypothetical protein
gene-IT767_RS07200	6.66667	16.6667	5.65667	12.4167	-1.14567	0.0134488	0.0294	uraD	WP_038431649.1	2-oxo-4-hydroxy-4-carboxy-5-ureidoimidazoline decarboxylase
gene-IT767_RS07235	41.6667	20.3333	13.8133	5.73	1.21116	9.79484e-05	0.000342532	IT767_RS07235	WP_004205934.1	AraC family transcriptional regulator
gene-IT767_RS07275	250.333	589.667	71.8833	150.953	-1.0833	1.35559e-08	9.17187e-08	IT767_RS07275	WP_023278998.1	nitronate monooxygenase
gene-IT767_RS07295	75.6667	33.6667	18.7567	7.37333	1.33321	6.62593e-07	3.43167e-06	IT767_RS07295	WP_004179791.1	MFS transporter
gene-IT767_RS07345	98.6667	420	19.4033	72.3267	-1.91792	4.65043e-15	7.20213e-14	IT767_RS07345	WP_015958391.1	tagaturonate reductase
gene-IT767_RS07350	23	11.6667	17.5533	7.98667	1.12698	0.00824013	0.0190249	IT767_RS07350	WP_002904601.1	GNAT family N-acetyltransferase
gene-IT767_RS07405	21	49.6667	5.43667	11.4333	-1.07792	0.00143614	0.00393249	IT767_RS07405	WP_004183982.1	iron-containing alcohol dehydrogenase
gene-IT767_RS07410	60	179	21.6367	56.3933	-1.40231	4.42758e-10	3.64759e-09	IT767_RS07410	WP_004179772.1	dihydrodipicolinate synthase family protein
gene-IT767_RS07425	1274.67	3083.33	534.46	1126.43	-1.10426	3.09065e-10	2.58639e-09	IT767_RS07425	WP_023158205.1	PhzF family phenazine biosynthesis protein
gene-IT767_RS07500	511	280	138.82	67.0333	1.03693	1.74961e-07	9.88821e-07	IT767_RS07500	WP_004148338.1	cobalamin-independent methionine synthase II family protein
gene-IT767_RS07535	14.3333	35.6667	3.22667	7.03	-1.11732	0.0164172	0.034991	IT767_RS07535	WP_038431684.1	MFS transporter
gene-IT767_RS07560	22	50.3333	7.74667	15.44	-1.01776	0.000927217	0.00263734	IT767_RS07560	WP_038431687.1	NAD(P)-dependent oxidoreductase
gene-IT767_RS07605	56.3333	167.667	46.13	120.397	-1.41628	4.26709e-08	2.69589e-07	IT767_RS07605	WP_002903810.1	2-oxo-tetronate isomerase
gene-IT767_RS07610	113.667	331	107.547	271.457	-1.37916	6.61165e-07	3.428e-06	IT767_RS07610	WP_004183942.1	Hsp20 family protein
gene-IT767_RS07625	12	5	6.96	2.35667	1.42521	0.00503434	0.012165	IT767_RS07625	WP_038433328.1	LuxR family transcriptional regulator
gene-IT767_RS07650	75.6667	40	106.11	48	1.09274	0.000832236	0.0023972	IT767_RS07650	WP_002903735.1	nuclear transport factor 2 family protein
gene-IT767_RS07670	388.333	2001	432.45	1897.54	-2.17548	3.09851e-21	9.47429e-20	IT767_RS07670	WP_002903728.1	universal stress protein
gene-IT767_RS07675	65.3333	1777	12.7067	298.38	-4.58073	3.76335e-31	2.49322e-29	IT767_RS07675	WP_038431695.1	fructuronate reductase
gene-IT767_RS07705	90.6667	485.333	315.337	1455.32	-2.26924	4.93267e-13	6.00226e-12	IT767_RS07705	WP_002903714.1	DUF1161 domain-containing protein
gene-IT767_RS07710	73.3333	687	7.96667	65.3933	-3.05099	3.2943e-34	2.66336e-32	IT767_RS07710	WP_038431697.1	dimethyl sulfoxide reductase subunit A
gene-IT767_RS07715	22	183.667	13.08	97.1733	-2.89234	5.25066e-18	1.08423e-16	dmsB	WP_004152235.1	dimethylsulfoxide reductase subunit B
gene-IT767_RS07720	42	197.333	15.7767	65.3767	-2.06505	4.42973e-14	6.17831e-13	IT767_RS07720	WP_002903710.1	dimethyl sulfoxide reductase anchor subunit
gene-IT767_RS07735	46.3333	450	23.4133	199.307	-3.11143	1.84817e-39	2.09899e-37	bioD	WP_023300955.1	dethiobiotin synthase
gene-IT767_RS07750	73.3333	166.667	17.19	34.92	-1.0307	0.00022881	0.000739446	IT767_RS07750	WP_002903698.1	MFS transporter
gene-IT767_RS07775	415.667	197.333	839.903	341.663	1.24086	7.66412e-10	6.1649e-09	kpnF	WP_002903683.1	multidrug efflux SMR transporter subunit KpnF
gene-IT767_RS07780	1565	684	2524.29	940.067	1.37044	6.69576e-11	6.11854e-10	kpnE	WP_038431701.1	multidrug efflux SMR transporter subunit KpnE
gene-IT767_RS07790	22.3333	63.3333	3.74	9.24667	-1.32056	6.65794e-06	2.84573e-05	mdcA	WP_038431702.1	malonate decarboxylase subunit alpha
gene-IT767_RS07835	207.667	764	34.8067	111.15	-1.69172	5.27811e-08	3.2782e-07	mqo	WP_004190310.1	malate dehydrogenase (quinone)
gene-IT767_RS07840	444.667	9319.67	153.093	2853.87	-4.24076	7.02211e-54	1.24057e-51	IT767_RS07840	WP_004183912.1	N-acetylmuramic acid 6-phosphate etherase
gene-IT767_RS07870	11	89	2.01	14.76	-2.84402	4.91822e-15	7.58315e-14	IT767_RS07870	WP_004148278.1	anion permease
gene-IT767_RS07875	8.66667	83.3333	1.48	12.65	-3.10558	5.08335e-08	3.16548e-07	IT767_RS07875	WP_004152246.1	class I fumarate hydratase
gene-IT767_RS07940	501.333	229.667	98.25	39.8433	1.29103	7.05906e-08	4.30035e-07	IT767_RS07940	WP_038431712.1	M20 family metallopeptidase
gene-IT767_RS07965	1254.33	7342	412.753	2130.21	-2.38568	8.32205e-35	7.63388e-33	uspE	WP_002903391.1	universal stress protein UspE
gene-IT767_RS07970	192	105.333	2522.63	1199.68	1.01441	0.00010536	0.00036577	IT767_RS07970	WP_002903388.1	hypothetical protein
gene-IT767_RS07980	1702.33	4104	312.717	662.49	-1.09944	6.85546e-11	6.24056e-10	pntA	WP_004148265.1	Re/Si-specific NAD(P)(+) transhydrogenase subunit alpha
gene-IT767_RS08015	2.33333	8.66667	3.58667	12.29	-1.69216	0.0135772	0.0296534	IT767_RS08015	WP_038431715.1	hypothetical protein
gene-IT767_RS08060	20	58.3333	5.01	13.1033	-1.38392	0.000154	0.000517674	IT767_RS08060	WP_009308961.1	pyridoxal phosphate-dependent aminotransferase
gene-IT767_RS08075	30	16.3333	27.4667	13.2333	1.03111	0.00330897	0.00831602	IT767_RS08075	WP_004151567.1	hypothetical protein
gene-IT767_RS08085	54.3333	256	13.36	55.3633	-2.07655	1.73459e-16	3.06445e-15	yedE	WP_004179663.1	selenium metabolism membrane protein YedE/FdhT
gene-IT767_RS08090	4	42.6667	23.0067	202.763	-3.22011	6.80929e-09	4.84781e-08	yedF	WP_002903233.1	sulfurtransferase-like selenium metabolism protein YedF
gene-IT767_RS08095	4	14.6667	5.61333	17.25	-1.67714	0.00256572	0.00661898	IT767_RS08095	WP_004224558.1	DUF1398 domain-containing protein
gene-IT767_RS08100	10	23	314.357	625.363	-1.02056	0.0133482	0.0292068	IT767_RS08100	WP_002903230.1	YqaE/Pmp3 family membrane protein
gene-IT767_RS08105	105	349	32.56	94.7133	-1.56213	1.14766e-09	8.9596e-09	gap	WP_002903227.1	type I glyceraldehyde-3-phosphate dehydrogenase
gene-IT767_RS08125	20.6667	5.33333	4.54667	1.01667	2.09971	8.14143e-06	3.44584e-05	IT767_RS08125	WP_032417093.1	MHS family MFS transporter
gene-IT767_RS08130	4418.67	2278.67	875.29	398.403	1.12354	4.24138e-08	2.6832e-07	IT767_RS08130	WP_009760658.1	amino acid permease
gene-IT767_RS08135	3948	1725.67	1218.48	473.137	1.35409	5.09176e-11	4.70692e-10	astE	WP_038431721.1	succinylglutamate desuccinylase
gene-IT767_RS08140	10224.7	5677.33	2190.38	1073.54	1.01629	6.57502e-09	4.70208e-08	astB	WP_038431723.1	N-succinylarginine dihydrolase
gene-IT767_RS08145	7633.33	4208	1471.29	721.883	1.01848	1.90993e-06	8.95809e-06	astD	WP_004210329.1	succinylglutamate-semialdehyde dehydrogenase
gene-IT767_RS08150	11250.7	2606.33	3360.33	687.4	2.27658	2.75102e-17	5.3127e-16	astA	WP_074456648.1	arginine N-succinyltransferase
gene-IT767_RS08155	5916	1289.67	1438.36	278.89	2.35925	3.79746e-24	1.47267e-22	IT767_RS08155	WP_004176366.1	aspartate aminotransferase family protein
gene-IT767_RS08175	45.3333	18	14.8833	5.08667	1.51183	3.96933e-05	0.000149084	IT767_RS08175	WP_009308991.1	LysR family transcriptional regulator
gene-IT767_RS08180	41.6667	16.6667	46.46	16.9133	1.45711	5.33866e-05	0.000196341	IT767_RS08180	WP_014907679.1	MarR family transcriptional regulator
gene-IT767_RS08185	207.333	112.667	35.0067	16.8067	1.04275	0.000159	0.000533354	IT767_RS08185	WP_002902967.1	MFS transporter
gene-IT767_RS08190	111	35.3333	30.88	8.74333	1.80881	3.13325e-08	2.0279e-07	IT767_RS08190	WP_038431728.1	HlyD family secretion protein
gene-IT767_RS08215	234	692.333	290.237	738.19	-1.39752	2.71767e-13	3.41139e-12	IT767_RS08215	WP_024940864.1	GFA family protein
gene-IT767_RS08220	779.667	2271.33	497.85	1270.39	-1.38297	1.43133e-11	1.41648e-10	paaY	WP_002902883.1	phenylacetic acid degradation protein PaaY
gene-IT767_RS08255	12	4.33333	5.33667	1.67	1.61023	0.00894658	0.0204677	IT767_RS08255	WP_032438501.1	2%2C3-dehydroadipyl-CoA hydratase
gene-IT767_RS08260	35.6667	20	10.1267	4.84667	1.01263	0.00207331	0.00546693	paaK	WP_021469859.1	phenylacetate-CoA oxygenase/reductase subunit PaaK
gene-IT767_RS08270	20.6667	10.3333	9.31	3.88333	1.18942	0.0154684	0.0332211	paaC	WP_002902769.1	phenylacetate-CoA oxygenase subunit PaaC
gene-IT767_RS08300	177.333	436	63.5733	137.457	-1.13134	4.75408e-07	2.51408e-06	IT767_RS08300	WP_023286350.1	oxidoreductase
gene-IT767_RS08325	874.667	421	87.1233	37.53	1.20913	6.77152e-09	4.82812e-08	IT767_RS08325	WP_023286348.1	YdbH family protein
gene-IT767_RS08330	9	3	9.49667	2.85333	1.70182	0.00971633	0.0220489	IT767_RS08330	WP_004151590.1	VTT domain-containing protein
gene-IT767_RS08335	392.333	1123.33	121.657	304.65	-1.33934	1.94975e-08	1.29531e-07	IT767_RS08335	WP_002902515.1	2-hydroxyacid dehydrogenase
gene-IT767_RS08350	336	1662	24.3533	107.083	-2.14105	2.13357e-28	1.09432e-26	nifJ	WP_020324683.1	pyruvate:ferredoxin (flavodoxin) oxidoreductase
gene-IT767_RS08365	256.333	4412	283.66	4184.89	-3.93161	6.05078e-68	2.62384e-65	uspF	WP_004140161.1	universal stress protein UspF
gene-IT767_RS08390	253	633.333	67.7	149.497	-1.15732	7.29413e-11	6.60209e-10	IT767_RS08390	WP_051962057.1	oxidoreductase
gene-IT767_RS08395	5.66667	18.6667	63.13	188	-1.5728	0.00775638	0.018039	IT767_RS08395	WP_004176404.1	hypothetical protein
gene-IT767_RS08415	5.33333	16	3.22333	8.54	-1.39962	0.00283468	0.00722683	IT767_RS08415	WP_038431751.1	YitT family protein
gene-IT767_RS08420	12	27.6667	2.93667	6.01333	-1.03159	0.0110269	0.0245901	IT767_RS08420	WP_002902399.1	aspartate/tyrosine/aromatic aminotransferase
gene-IT767_RS08430	13.6667	4.66667	4.11333	1.25333	1.68391	0.00234265	0.00610293	IT767_RS08430	WP_032432673.1	ATP-binding cassette domain-containing protein
gene-IT767_RS08475	81.3333	243.333	28.5567	75.17	-1.41301	5.62743e-13	6.7785e-12	IT767_RS08475	WP_038431757.1	LysR family transcriptional regulator
gene-IT767_RS08710	1	6.33333	2.60333	14.19	-2.36688	0.0038126	0.00948675	IT767_RS08710	WP_000174402.1	IS21 family transposase
gene-IT767_RS08720	6.33333	1.33333	28.74	5.20667	2.30591	0.00425912	0.010456	IT767_RS08720	WP_015874708.1	PAAR domain-containing protein
gene-IT767_RS08725	10	4	8.95	3.08333	1.46451	0.0111301	0.0247854	IT767_RS08725	WP_227003641.1	hypothetical protein
gene-IT767_RS08800	47	179.667	17.3833	59.6833	-1.78589	9.70403e-08	5.76441e-07	IT767_RS08800	WP_223174956.1	LysR family transcriptional regulator
gene-IT767_RS08890	333.333	124	69.18	22.7167	1.59526	4.65225e-12	4.93139e-11	IT767_RS08890	WP_004151902.1	cytosine permease
gene-IT767_RS08895	94.3333	37	69.4133	24.2833	1.50351	3.08397e-05	0.000118442	IT767_RS08895	WP_004152967.1	HutD family protein
gene-IT767_RS08910	1524.67	614.667	213.973	75.67	1.48608	5.93601e-17	1.09323e-15	IT767_RS08910	WP_002901787.1	exoribonuclease II
gene-IT767_RS08925	60.3333	205.667	425.567	1224	-1.59448	7.65142e-12	7.89984e-11	osmB	WP_002901783.1	osmotically-inducible lipoprotein OsmB
gene-IT767_RS08935	192	86.3333	89.81	34.5533	1.33646	3.99046e-07	2.12914e-06	pyrF	WP_004151907.1	orotidine-5'-phosphate decarboxylase
gene-IT767_RS08960	3737.67	13531.7	368.79	1170.12	-1.68686	3.84897e-20	1.06125e-18	acnA	WP_023287498.1	aconitate hydratase AcnA
gene-IT767_RS08965	146	427.667	3347.98	8339.56	-1.3614	1.80153e-07	1.01456e-06	IT767_RS08965	WP_002901776.1	YmiA family putative membrane protein
gene-IT767_RS09045	429.333	1291.67	105.453	278.33	-1.41124	4.70367e-09	3.44118e-08	trpB	WP_004148107.1	tryptophan synthase subunit beta
gene-IT767_RS09050	267.333	800.667	107.66	287.287	-1.42231	2.61993e-10	2.20796e-09	trpA	WP_038431785.1	tryptophan synthase subunit alpha
gene-IT767_RS09095	4221.33	883.667	487.51	89.1233	2.44352	1.0692e-25	4.59465e-24	IT767_RS09095	WP_004190782.1	catecholate siderophore receptor Fiu
gene-IT767_RS09100	657.667	232	342.267	106.55	1.66784	5.05499e-14	6.98908e-13	ybiX	WP_004140326.1	PKHD-type hydroxylase YbiX
gene-IT767_RS09105	179	8764.67	103.427	4381.38	-5.44362	1.39042e-110	6.6323e-107	ompW	WP_002901634.1	outer membrane protein OmpW
gene-IT767_RS09125	363.333	127.667	44.49	13.8	1.67788	8.27858e-16	1.3664e-14	IT767_RS09125	WP_038433332.1	TonB-dependent siderophore receptor
gene-IT767_RS09155	301.667	124.333	61.3067	22.2433	1.46237	4.72402e-05	0.000176044	IT767_RS09155	WP_004151918.1	L-cystine transporter
gene-IT767_RS09160	40.3333	20.3333	169.933	72.0567	1.15307	0.00094452	0.00267698	cedA	WP_008807754.1	cell division activator CedA
gene-IT767_RS09165	351	955	41.4733	99.9167	-1.28115	1.00345e-09	7.95091e-09	katE	WP_023282381.1	catalase HPII
gene-IT767_RS09170	37	84.3333	16.5567	33.02	-1.01873	0.000223249	0.00072442	chbG	WP_038431788.1	chitin disaccharide deacetylase
gene-IT767_RS09175	110	463.333	23.4967	86.0167	-1.89509	3.5816e-14	5.11504e-13	IT767_RS09175	WP_004148093.1	6-phospho-beta-glucosidase
gene-IT767_RS09180	60.6667	174.333	23.92	60.2767	-1.348	4.32149e-07	2.29294e-06	chbR	WP_002901552.1	transcriptional regulator ChbR
gene-IT767_RS09185	6.33333	34.3333	11.25	50.54	-2.22229	1.4874e-05	6.04336e-05	chbA	WP_004179419.1	PTS N%2CN'-diacetylchitobiose transporter subunit IIA
gene-IT767_RS09190	41	232	8.66	42.7867	-2.32055	6.56315e-25	2.69881e-23	chbC	WP_004148091.1	PTS N%2CN'-diacetylchitobiose transporter subunit IIC
gene-IT767_RS09200	103.667	247	225.947	456.51	-1.08586	5.66739e-06	2.46431e-05	chbB	WP_002901547.1	PTS N%2CN'-diacetylchitobiose transporter subunit IIB
gene-IT767_RS09205	4887.33	12854.3	9314.78	20723	-1.22322	3.95538e-10	3.28124e-09	osmE	WP_002901544.1	osmotically-inducible lipoprotein OsmE
gene-IT767_RS09210	416	1142.67	163.91	396.293	-1.28987	1.35189e-12	1.54271e-11	nadE	WP_004151921.1	ammonia-dependent NAD(+) synthetase
gene-IT767_RS09230	817	438.667	177.493	86	1.04398	2.05883e-07	1.1513e-06	astB	YP_005226421.1	N-succinylarginine dihydrolase
gene-IT767_RS09235	1648.67	824.667	314.757	139.927	1.15966	8.80395e-08	5.27573e-07	astD	WP_038431789.1	succinylglutamate-semialdehyde dehydrogenase
gene-IT767_RS09240	1121.67	446.333	329.827	117.163	1.48632	3.41777e-08	2.19714e-07	astA	WP_004183681.1	arginine N-succinyltransferase
gene-IT767_RS09245	571.333	255	137.04	54.6467	1.32078	2.10769e-07	1.17176e-06	IT767_RS09245	WP_002901489.1	aspartate aminotransferase family protein
gene-IT767_RS09260	7.33333	19	3.58	8.43667	-1.21492	0.0150838	0.0324977	IT767_RS09260	WP_004151923.1	TVP38/TMEM64 family protein
gene-IT767_RS09285	34.3333	264	7.69	51.4233	-2.772	9.27674e-24	3.51191e-22	IT767_RS09285	WP_004214268.1	sulfurtransferase
gene-IT767_RS09290	21	112	12.4733	59.1133	-2.25696	3.93276e-12	4.24721e-11	IT767_RS09290	WP_004183674.1	CDP-alcohol phosphatidyltransferase family protein
gene-IT767_RS09320	1458	5450	661.9	2189.53	-1.7426	1.23501e-17	2.48564e-16	IT767_RS09320	WP_038431792.1	phosphatase PAP2 family protein
gene-IT767_RS09365	13277.7	33224	4107.19	8919.62	-1.14118	6.01754e-08	3.70848e-07	gapA	WP_002901243.1	glyceraldehyde-3-phosphate dehydrogenase
gene-IT767_RS09370	359.333	1041.67	129.44	327.557	-1.35985	2.26874e-09	1.7315e-08	IT767_RS09370	WP_002901240.1	D-hexose-6-phosphate mutarotase
gene-IT767_RS09385	1726.33	9903.67	241.033	1209.15	-2.34033	1.91134e-17	3.81469e-16	yeaG	WP_002901234.1	protein kinase YeaG
gene-IT767_RS09390	670	3461.33	150.987	684.783	-2.19623	2.85084e-19	7.04586e-18	IT767_RS09390	WP_004152363.1	YeaH/YhbH family protein
gene-IT767_RS09450	256.333	136	66.99	31.6033	1.07822	1.11423e-05	4.62566e-05	IT767_RS09450	WP_162472672.1	glycosyltransferase family 9 protein
gene-IT767_RS09485	127.667	340.333	241.003	543.743	-1.23511	7.37469e-08	4.48118e-07	IT767_RS09485	WP_014343000.1	DUF488 family protein
gene-IT767_RS09535	64.3333	161.667	15.58	34.5333	-1.15553	4.76152e-05	0.000177164	IT767_RS09535	WP_032419083.1	HD domain-containing protein
gene-IT767_RS09560	151.667	68	77.7267	30.1067	1.3385	1.32033e-07	7.69924e-07	IT767_RS09560	WP_038431806.1	EAL domain-containing protein
gene-IT767_RS09655	1009.33	477.333	273.437	113.813	1.25134	1.44212e-09	1.1149e-08	mnmA	WP_004150803.1	tRNA 2-thiouridine(34) synthase MnmA
gene-IT767_RS09685	696.333	369.333	134.293	63.2633	1.07645	9.68902e-11	8.65479e-10	phoQ	WP_004147969.1	two-component system sensor histidine kinase PhoQ
gene-IT767_RS09695	86.6667	1204	20.6133	254.33	-3.63501	1.48885e-34	1.26818e-32	pepT	WP_038431809.1	peptidase T
gene-IT767_RS09705	31.3333	17	11.8667	5.56667	1.05403	0.00933527	0.0212347	potB	WP_004150812.1	spermidine/putrescine ABC transporter permease PotB
gene-IT767_RS09715	722.333	1707	209.243	436.193	-1.07182	2.9733e-09	2.22298e-08	potD	WP_004140590.1	spermidine/putrescine ABC transporter substrate-binding protein PotD
gene-IT767_RS09735	13	55.3333	4.29333	15.6967	-1.9	1.29624e-07	7.57729e-07	tal	WP_004147958.1	transaldolase
gene-IT767_RS09745	2	7.66667	3.02	9.98333	-1.71723	0.0101596	0.0229131	IT767_RS09745	WP_004892984.1	PTS glucitol/sorbitol transporter subunit IIA
gene-IT767_RS09750	14	53.6667	4.17	14.2767	-1.7713	5.50475e-05	0.000201982	IT767_RS09750	WP_004190951.1	2-keto-3-deoxygluconate permease
gene-IT767_RS09755	125	406.333	20.0867	56.9633	-1.52511	1.83791e-11	1.79648e-10	IT767_RS09755	WP_004183649.1	four-carbon acid sugar kinase family protein
gene-IT767_RS09760	71	379.667	21.6	101.567	-2.24745	1.86551e-19	4.70818e-18	pdxA	WP_038433333.1	4-hydroxythreonine-4-phosphate dehydrogenase PdxA
gene-IT767_RS09765	74.3333	328.333	30.9667	120.267	-1.97473	1.02044e-16	1.85075e-15	IT767_RS09765	WP_004211823.1	triose-phosphate isomerase
gene-IT767_RS09790	1508	825.667	354.743	170.797	1.03708	2.31799e-07	1.27973e-06	lolE	WP_004176565.1	lipoprotein-releasing ABC transporter permease subunit LolE
gene-IT767_RS09820	211	65.3333	851.63	214.057	1.89283	1.41685e-05	5.77639e-05	bhsA	WP_002900788.1	multiple stress resistance protein BhsA
gene-IT767_RS09840	5755.33	2082	701.59	224.123	1.63797	1.82606e-11	1.78857e-10	IT767_RS09840	WP_004150817.1	TonB-dependent siderophore receptor
gene-IT767_RS09845	452.333	1046	338.867	677.157	-1.03307	9.77353e-10	7.78292e-09	IT767_RS09845	WP_002900781.1	glycine zipper 2TM domain-containing protein
gene-IT767_RS09850	777.667	1973.33	172.727	381.537	-1.16763	1.67196e-05	6.71884e-05	IT767_RS09850	WP_038431814.1	NAD(P)/FAD-dependent oxidoreductase
gene-IT767_RS09855	625	1556	464.557	997.973	-1.13935	7.86914e-12	8.08961e-11	ycfP	WP_002900775.1	alpha/beta hydrolase YcfP
gene-IT767_RS09920	2190.67	1002.67	11706.7	4473.87	1.30648	2.25504e-12	2.51321e-11	acpP	WP_000103754.1	acyl carrier protein
gene-IT767_RS09935	1732	703	565.537	200.853	1.47775	2.0825e-17	4.13898e-16	IT767_RS09935	WP_002899288.1	ketoacyl-ACP synthase III
gene-IT767_RS09940	1801.33	542	492.633	131.107	1.89802	3.70992e-29	2.05771e-27	plsX	WP_004224085.1	phosphate acyltransferase PlsX
gene-IT767_RS09950	6721.33	2105.33	5319.3	1422.9	1.86481	2.22013e-23	8.14618e-22	yceD	WP_002899276.1	23S rRNA accumulation protein YceD
gene-IT767_RS09960	650	305.667	214.12	87.3533	1.26606	1.23201e-09	9.58678e-09	rluC	WP_002899271.1	23S rRNA pseudouridine(955/2504/2580) synthase RluC
gene-IT767_RS09990	1646	5376.67	571.753	1642.75	-1.54318	1.06562e-19	2.7776e-18	IT767_RS09990	WP_074189282.1	Gfo/Idh/MocA family oxidoreductase
gene-IT767_RS09995	969.333	2943	535.833	1421.57	-1.43396	4.27434e-18	8.90332e-17	IT767_RS09995	WP_004179323.1	YceH family protein
gene-IT767_RS10015	237	128.667	68.7733	33.1467	1.04381	1.25954e-06	6.19383e-06	pyrC	WP_004176586.1	dihydroorotase
gene-IT767_RS10020	20	10	88.16	37.2067	1.15666	0.0164473	0.0350395	dinI	WP_004140729.1	DNA damage-inducible protein I
gene-IT767_RS10025	747.667	6941.67	3118.85	24330.7	-3.03986	1.63918e-35	1.56378e-33	bssS	WP_002898992.1	biofilm formation regulator BssS
gene-IT767_RS10040	253	66	72.0933	16.4067	2.11205	1.5129e-17	3.03215e-16	IT767_RS10040	WP_002898987.1	rhodanese-related sulfurtransferase
gene-IT767_RS10120	307.333	810.333	108.237	249.597	-1.23142	1.06237e-10	9.47194e-10	IT767_RS10120	WP_038431821.1	LysR family transcriptional regulator
gene-IT767_RS10125	20.3333	70	7.63333	23.19	-1.61623	3.93098e-07	2.09975e-06	IT767_RS10125	WP_038431822.1	pirin family protein
gene-IT767_RS10130	42.6667	111	22.3933	50.5933	-1.20503	2.15676e-05	8.48816e-05	IT767_RS10130	WP_002898927.1	isochorismatase family protein
gene-IT767_RS10150	1055.33	334	513.137	137.473	1.86301	1.2777e-12	1.46506e-11	IT767_RS10150	WP_127897267.1	hypothetical protein
gene-IT767_RS10165	6218	1984	1638.76	453.15	1.83832	3.17324e-12	3.45579e-11	IT767_RS10165	WP_021441532.1	SEL1-like repeat protein
gene-IT767_RS10170	986.333	298.667	1710.97	437.993	1.90923	2.19344e-14	3.18015e-13	IT767_RS10170	WP_038431823.1	DUF6404 family protein
gene-IT767_RS10210	335.333	2675	141.163	983.553	-2.81949	1.25331e-34	1.10709e-32	phoH	WP_002898923.1	phosphate starvation-inducible protein PhoH
gene-IT767_RS10215	3622	1780	820.413	353.357	1.19686	4.33106e-12	4.6321e-11	efeB	WP_025368285.1	iron uptake transporter deferrochelatase/peroxidase subunit
gene-IT767_RS10225	583.333	197.333	230.947	68.6467	1.72758	3.76649e-13	4.64836e-12	IT767_RS10225	WP_002898913.1	FTR1 family protein
gene-IT767_RS10230	65.3333	20	16.31	4.30667	1.88193	2.3924e-07	1.31775e-06	IT767_RS10230	WP_002898911.1	nucleoside transporter
gene-IT767_RS10240	6847	2101	1284.81	351.197	1.85577	9.3063e-07	4.67767e-06	putP	WP_004147889.1	sodium/proline symporter PutP
gene-IT767_RS10245	10939.7	5340	705.447	306.553	1.19176	2.4159e-05	9.43031e-05	putA	WP_038431829.1	trifunctional transcriptional regulator/proline dehydrogenase/L-glutamate gamma-semialdehyde dehydrogenase
gene-IT767_RS10310	575	4980.67	368.57	2744.37	-2.93943	1.7632e-37	1.82836e-35	wrbA	WP_002898704.1	NAD(P)H:quinone oxidoreductase
gene-IT767_RS10315	81.6667	783	497.707	4042.93	-3.09419	9.60368e-37	9.74671e-35	IT767_RS10315	WP_002898701.1	YccJ family protein
gene-IT767_RS10320	3894	9017	911.577	1856.58	-1.04346	3.76938e-09	2.78327e-08	agp	WP_004183618.1	bifunctional glucose-1-phosphatase/inositol phosphatase
gene-IT767_RS10330	12	28.3333	5.08333	10.5833	-1.06596	0.00672885	0.0158815	IT767_RS10330	WP_004150831.1	SDR family oxidoreductase
gene-IT767_RS10375	286.333	641.667	92.54	185.48	-1.01189	1.22462e-06	6.04703e-06	IT767_RS10375	WP_004221441.1	LysR family transcriptional regulator
gene-IT767_RS10410	14	51.3333	3.98667	12.75	-1.69907	3.12078e-06	1.40303e-05	IT767_RS10410	WP_004183610.1	PTS fructose transporter subunit EIIC
gene-IT767_RS10415	23.6667	90.3333	51.7233	163.75	-1.74186	6.82135e-09	4.84915e-08	IT767_RS10415	WP_004179264.1	PTS fructose-like transporter subunit IIB
gene-IT767_RS10420	56.3333	141	6.55333	14.52	-1.16048	5.13146e-05	0.000189451	IT767_RS10420	WP_019705935.1	formate C-acetyltransferase
gene-IT767_RS10425	14.3333	52.3333	5.26333	17.0333	-1.7026	5.51531e-06	2.40695e-05	IT767_RS10425	WP_004179261.1	[formate-C-acetyltransferase]-activating enzyme
gene-IT767_RS10440	103.333	407	39.9833	140.9	-1.81835	8.93623e-15	1.34466e-13	IT767_RS10440	WP_004183598.1	AraC family transcriptional regulator
gene-IT767_RS10450	104.333	38.6667	31.1367	10.2167	1.59062	2.18178e-10	1.8551e-09	IT767_RS10450	WP_004179253.1	ABC transporter ATP-binding protein
gene-IT767_RS10455	105.333	18.6667	18.92	2.91667	2.66154	1.0476e-11	1.06095e-10	IT767_RS10455	WP_038431840.1	iron ABC transporter permease
gene-IT767_RS10460	350	144	106.067	37.83	1.45883	2.61832e-08	1.71322e-07	IT767_RS10460	WP_004179245.1	iron ABC transporter substrate-binding protein
gene-IT767_RS10485	686.333	1903.67	117.203	284.893	-1.29639	6.03977e-10	4.93317e-09	IT767_RS10485	WP_038431845.1	ABC transporter substrate-binding protein
gene-IT767_RS10525	709.333	2494.33	863.57	2628.37	-1.65157	1.76235e-18	3.92824e-17	IT767_RS10525	WP_004144085.1	CoA-binding protein
gene-IT767_RS10570	1280.67	712.667	200.217	98.3433	1.01435	3.61744e-08	2.31613e-07	IT767_RS10570	WP_004147851.1	Lon protease family protein
gene-IT767_RS10575	1449.33	665	1165.25	465.043	1.28868	1.20344e-08	8.23587e-08	fabA	WP_002898398.1	bifunctional 3-hydroxydecanoyl-ACP dehydratase/trans-2-decenoyl-ACP isomerase
gene-IT767_RS10580	496.333	1662.33	11493.6	32672.7	-1.5615	3.22545e-15	5.02791e-14	rmf	WP_002898396.1	ribosome modulation factor
gene-IT767_RS10595	545.333	248.333	124.82	49.5967	1.31344	1.17748e-13	1.55154e-12	pqiA	WP_004147849.1	membrane integrity-associated transporter subunit PqiA
gene-IT767_RS10605	1473.67	808.667	188.333	89.62	1.05161	5.4309e-07	2.84675e-06	rlmKL	WP_004147847.1	bifunctional 23S rRNA (guanine(2069)-N(7))-methyltransferase RlmK/23S rRNA (guanine(2445)-N(2))-methyltransferase RlmL
gene-IT767_RS10620	565	195.333	171.767	51.36	1.7156	3.63583e-14	5.17698e-13	pyrD	WP_002898303.1	quinone-dependent dihydroorotate dehydrogenase
gene-IT767_RS10685	2341.33	1129	478.66	203.373	1.21963	5.92116e-10	4.84458e-09	asnS	WP_002898206.1	asparagine--tRNA ligase
gene-IT767_RS10735	86.3333	44	37.1033	16.71	1.13445	8.94808e-07	4.51665e-06	elyC	WP_004141786.1	envelope biogenesis factor ElyC
gene-IT767_RS10740	245.667	1352.33	87.5967	427.85	-2.30571	1.68927e-22	5.71478e-21	IT767_RS10740	WP_002898182.1	YcbJ family phosphotransferase
gene-IT767_RS10780	44132	23322.7	7270.6	3348.4	1.10624	3.21365e-08	2.07712e-07	rpsA	WP_002898162.1	30S ribosomal protein S1
gene-IT767_RS10790	535	289	121.257	56.94	1.06753	1.39448e-06	6.77361e-06	aroA	WP_002898157.1	3-phosphoshikimate 1-carboxyvinyltransferase
gene-IT767_RS10810	578	1490.67	216.717	491.657	-1.19696	1.17593e-12	1.35816e-11	focA	WP_002898150.1	formate transporter FocA
gene-IT767_RS10815	4312	37045.3	501.017	3731	-2.91374	1.36892e-30	8.59179e-29	pflB	WP_002898148.1	formate C-acetyltransferase
gene-IT767_RS10820	436	1390.67	201.44	552.947	-1.489	9.74604e-14	1.29856e-12	pflA	WP_002898145.1	pyruvate formate lyase 1-activating protein
gene-IT767_RS10825	166	87.3333	43.43	20.1533	1.08457	0.000213698	0.000697223	IT767_RS10825	WP_004150843.1	MFS transporter
gene-IT767_RS10830	26	1853	9.69	606.297	-5.98199	9.88697e-108	2.35804e-104	IT767_RS10830	WP_038431855.1	dimethyl sulfoxide reductase anchor subunit
gene-IT767_RS10835	13	738.333	7.98333	384.98	-5.63684	1.86962e-56	4.05367e-54	dmsB	WP_004150845.1	dimethylsulfoxide reductase subunit B
gene-IT767_RS10840	44.6667	1847	4.84667	175.733	-5.19172	2.18573e-81	1.73765e-78	dmsA	WP_004147794.1	dimethylsulfoxide reductase subunit A
gene-IT767_RS10895	382	113.667	2718.44	677.443	1.9238	2.05469e-13	2.62758e-12	infA	WP_001040187.1	translation initiation factor IF-1
gene-IT767_RS10900	4969	20650.7	578.223	2117.68	-1.88221	3.00605e-24	1.17532e-22	clpA	WP_002896522.1	ATP-dependent Clp protease ATP-binding subunit ClpA
gene-IT767_RS10935	147.333	83.3333	52.1233	25.5167	1.00348	0.00213954	0.00561056	IT767_RS10935	WP_004147773.1	lysine exporter LysO family protein
gene-IT767_RS10940	16.3333	95.3333	2.71	13.8533	-2.3533	1.15179e-10	1.01553e-09	hcp	WP_038433338.1	hydroxylamine reductase
gene-IT767_RS10945	13.6667	86.6667	4.29333	24.0267	-2.47568	4.45006e-11	4.15397e-10	hcr	WP_038431860.1	NADH oxidoreductase
gene-IT767_RS10950	123.333	467.667	136.78	447.97	-1.76129	1.31414e-09	1.01926e-08	IT767_RS10950	WP_038431861.1	DoxX family protein
gene-IT767_RS10955	546.333	1906.33	87.9667	267.997	-1.62827	7.13691e-17	1.30935e-15	poxB	WP_038433340.1	ubiquinone-dependent pyruvate dehydrogenase
gene-IT767_RS10985	157	425	126.87	297.843	-1.26661	3.19047e-09	2.37049e-08	IT767_RS10985	WP_002896394.1	lipoprotein
gene-IT767_RS11010	1413.67	4640	667.31	1877.99	-1.5338	2.84175e-10	2.38647e-09	artJ	WP_002896384.1	ABC transporter substrate-binding protein ArtJ
gene-IT767_RS11055	387.667	198.667	358	158.31	1.13388	1.1821e-07	6.94412e-07	IT767_RS11055	WP_002896365.1	YbjN domain-containing protein
gene-IT767_RS11080	126.667	481	180.73	594.233	-1.76481	2.40338e-18	5.18738e-17	IT767_RS11080	WP_002896351.1	inner membrane protein YbjM
gene-IT767_RS11090	816.667	389.667	436.3	178.187	1.26213	6.33214e-05	0.000229691	IT767_RS11090	WP_051962058.1	DUF4760 domain-containing protein
gene-IT767_RS11130	30.3333	14.6667	4.42667	1.94667	1.19285	0.0010611	0.00297208	IT767_RS11130	WP_038431868.1	phage tail tape measure protein
gene-IT767_RS11195	0.333333	3.66667	0.0466667	0.526667	-2.92548	0.0139902	0.03043	IT767_RS11195	WP_038431882.1	terminase family protein
gene-IT767_RS11215	11	30	4.16	9.97	-1.26678	0.000417322	0.00128262	IT767_RS11215	WP_038431887.1	DNA adenine methylase
gene-IT767_RS11225	2.66667	13.3333	3.44	14.6467	-2.09719	0.000558387	0.00167516	IT767_RS11225	WP_038431889.1	hypothetical protein
gene-IT767_RS11230	2	9	2.17667	8.75667	-1.93867	0.0117141	0.0258974	IT767_RS11230	WP_038431890.1	hypothetical protein
gene-IT767_RS11260	335.333	97.3333	213.737	53.1667	1.96842	4.74856e-13	5.793e-12	IT767_RS11260	WP_038431895.1	DUF4276 family protein
gene-IT767_RS11290	88.6667	30.6667	57.52	17.3933	1.68995	3.66856e-08	2.34572e-07	ybjG	WP_004141974.1	undecaprenyl-diphosphate phosphatase
gene-IT767_RS11315	175.667	640.333	47.76	152.523	-1.6996	1.07788e-14	1.61681e-13	IT767_RS11315	WP_038431898.1	PQQ-dependent sugar dehydrogenase
gene-IT767_RS11320	111.333	1754.67	158.697	2140.81	-3.80477	3.2015e-60	8.03745e-58	bssR	WP_004151712.1	biofilm formation regulator BssR
gene-IT767_RS11375	32.3333	276	3.47	26.1833	-2.91153	2.8662e-18	6.15847e-17	IT767_RS11375	WP_038431902.1	formate C-acetyltransferase/glycerol dehydratase family glycyl radical enzyme
gene-IT767_RS11400	29	69	3.24	6.78667	-1.0742	0.000693161	0.00203846	IT767_RS11400	WP_038431903.1	glycoside hydrolase family 31 protein
gene-IT767_RS11410	161.667	377.333	55.8167	113.59	-1.04605	5.857e-07	3.05332e-06	IT767_RS11410	YP_005225984.1	tyrosine-protein phosphatase
gene-IT767_RS11430	444.667	207.667	120.553	50.1533	1.25123	9.14976e-09	6.38076e-08	IT767_RS11430	WP_038431905.1	anion transporter
gene-IT767_RS11440	22.3333	54	3370.33	7564.63	-1.09297	0.00396359	0.00980619	mntS	WP_002895851.1	manganase accumulation protein MntS
gene-IT767_RS11460	900.667	2062.67	761.863	1499.54	-1.02043	0.000129611	0.000440658	dps	WP_002895841.1	DNA starvation/stationary phase protection protein Dps
gene-IT767_RS11470	625.667	223	338.883	107.133	1.65024	8.02681e-12	8.23396e-11	glnP	WP_002895837.1	glutamine ABC transporter permease GlnP
gene-IT767_RS11475	773.667	302.333	365.78	126.597	1.52099	6.64361e-11	6.08254e-10	glnQ	WP_004142040.1	glutamine ABC transporter ATP-binding protein GlnQ
gene-IT767_RS11485	142.667	68.3333	49.76	20.75	1.23351	1.84594e-06	8.68359e-06	rlmF	WP_016947486.1	23S rRNA (adenine(1618)-N(6))-methyltransferase RlmF
gene-IT767_RS11620	69.3333	160	56.0267	112.947	-1.03258	2.1603e-05	8.48816e-05	moaB	WP_002895668.1	molybdenum cofactor biosynthesis protein B
gene-IT767_RS11695	13063.3	6412.67	2688.18	1185.28	1.1826	0.000500707	0.00151547	IT767_RS11695	WP_004142109.1	amino acid permease
gene-IT767_RS11700	31224	14522.7	5725.91	2379.81	1.2645	1.03929e-05	4.32209e-05	hutH	WP_004179088.1	histidine ammonia-lyase
gene-IT767_RS11715	776	356.667	368.24	148.937	1.28713	8.51486e-13	9.97933e-12	IT767_RS11715	WP_002895358.1	histidine utilization repressor
gene-IT767_RS11720	2615	1123.67	856.327	328.75	1.368	5.80467e-07	3.02935e-06	hutG	WP_038431914.1	formimidoylglutamase
gene-IT767_RS11725	2186.67	792.333	479.657	156.127	1.61303	8.3803e-09	5.87853e-08	hutI	WP_074456655.1	imidazolonepropionase
gene-IT767_RS11730	714.667	260.333	163.307	52.82	1.61531	1.71408e-10	1.47318e-09	IT767_RS11730	WP_038431916.1	putative acyl-CoA thioester hydrolase
gene-IT767_RS11735	356	934.333	34.9333	80.0933	-1.21849	2.08193e-07	1.15879e-06	IT767_RS11735	WP_023284866.1	cation-transporting P-type ATPase
gene-IT767_RS11740	13	58.6667	14.69	55.2867	-1.97149	1.48839e-07	8.54346e-07	IT767_RS11740	WP_019705952.1	universal stress protein
gene-IT767_RS11790	5	29	23.2167	111.68	-2.31646	1.70311e-05	6.8325e-05	IT767_RS11790	WP_004151693.1	two-component-system connector protein YcgZ
gene-IT767_RS11815	175	425.667	49.9833	108.033	-1.12065	1.01973e-09	8.05313e-09	modC	WP_004179075.1	molybdenum ABC transporter ATP-binding protein ModC
gene-IT767_RS11825	252.667	599.333	109.673	226.873	-1.07507	6.19577e-09	4.44419e-08	modA	WP_004176834.1	molybdate ABC transporter substrate-binding protein
gene-IT767_RS11830	98	46.6667	4272.45	1816.62	1.2398	5.72725e-06	2.48354e-05	IT767_RS11830	WP_002895156.1	AcrZ family multidrug efflux pump-associated protein
gene-IT767_RS11840	68	153.667	13.02	26.0833	-1.00884	1.92966e-06	9.04171e-06	modF	WP_004179072.1	molybdate ABC transporter ATP-binding protein ModF
gene-IT767_RS11875	139	943.333	219.143	1283.13	-2.59815	8.85749e-27	4.02383e-25	IT767_RS11875	WP_002895084.1	YbgS-like family protein
gene-IT767_RS11940	2879.33	1214	1195.12	443.157	1.4177	1.14475e-14	1.71174e-13	cpoB	WP_002895071.1	cell division protein CpoB
gene-IT767_RS11955	1567.33	754	342.043	144.757	1.22316	4.13337e-14	5.81597e-13	tolA	WP_004179068.1	cell envelope integrity protein TolA
gene-IT767_RS11970	114	49	144.497	53.06	1.39699	7.07316e-07	3.64352e-06	ybgC	WP_002895056.1	tol-pal system-associated acyl-CoA thioesterase
gene-IT767_RS11975	50.3333	159.667	141.253	386.133	-1.5087	9.35096e-09	6.50205e-08	ybgE	WP_002895053.1	cyd operon protein YbgE
gene-IT767_RS11980	20	112.667	48416.2	227337	-2.2702	9.00368e-06	3.79061e-05	cydX	WP_002895051.1	cytochrome bd-I oxidase subunit CydX
gene-IT767_RS11985	3511.67	14837.3	922.5	3391.59	-1.90954	2.29975e-13	2.92528e-12	cydB	WP_002895049.1	cytochrome d ubiquinol oxidase subunit II
gene-IT767_RS11990	3408.33	11987	608.243	1868.43	-1.64024	4.07575e-17	7.71481e-16	cydA	WP_002895047.1	cytochrome ubiquinol oxidase subunit I
gene-IT767_RS12020	13098	4921.67	2033.7	678.95	1.57735	6.12648e-10	4.99432e-09	sdhA	WP_004179067.1	succinate dehydrogenase flavoprotein subunit
gene-IT767_RS12025	1047.33	339.333	1851	516.453	1.79465	8.38894e-19	1.95196e-17	sdhD	WP_002894949.1	succinate dehydrogenase membrane anchor subunit
gene-IT767_RS12030	1221.33	395.667	1541.94	427.17	1.81197	2.67266e-15	4.20745e-14	sdhC	WP_004142216.1	succinate dehydrogenase cytochrome b556 subunit
gene-IT767_RS12080	159.667	456	30.5667	77.7233	-1.35701	4.95975e-09	3.60114e-08	dtpD	WP_004199663.1	dipeptide permease DtpD
gene-IT767_RS12090	128.333	1195	1070.58	8320.11	-3.03532	3.33716e-33	2.48723e-31	IT767_RS12090	WP_004142243.1	DUF2517 family protein
gene-IT767_RS12135	627.333	338	454.523	213.203	1.0665	1.24125e-06	6.12284e-06	seqA	WP_002894771.1	replication initiation negative regulator SeqA
gene-IT767_RS12145	16.6667	5.33333	45.9533	12.5367	1.78665	0.000978602	0.00275882	ybfE	WP_002894767.1	LexA regulated protein
gene-IT767_RS12155	709	384.333	722.453	330.313	1.08111	1.94924e-06	9.10661e-06	fur	WP_002894761.1	ferric iron uptake transcriptional regulator
gene-IT767_RS12165	20	89	39.7967	150.393	-1.97971	2.49645e-11	2.38161e-10	IT767_RS12165	WP_002894759.1	hypothetical protein
gene-IT767_RS12185	2207.67	5365.33	306.34	654.31	-1.11063	8.83534e-09	6.17051e-08	nagE	WP_004147599.1	PTS N-acetyl glucosamine transporter subunit IIABC
gene-IT767_RS12275	267.667	141	49.0533	22.85	1.08778	1.65926e-06	7.89886e-06	lnt	WP_004142312.1	apolipoprotein N-acyltransferase
gene-IT767_RS12285	458.333	221.333	209.3	89.4233	1.21813	1.8261e-06	8.60799e-06	IT767_RS12285	WP_002894709.1	amino acid ABC transporter permease
gene-IT767_RS12290	567	262.667	297.587	122.46	1.26892	1.03787e-08	7.16444e-08	gltK	WP_002894707.1	glutamate/aspartate ABC transporter permease GltK
gene-IT767_RS12300	22.6667	4	3.79333	0.57	2.64411	5.08444e-06	2.23117e-05	IT767_RS12300	WP_038431943.1	ShlB/FhaC/HecB family hemolysin secretion/activation protein
gene-IT767_RS12310	350	2631.33	317.797	2063.69	-2.7387	3.45288e-46	5.14696e-44	IT767_RS12310	WP_002894699.1	zinc ribbon-containing protein
gene-IT767_RS12325	277.333	144.667	81.53	38.2633	1.09149	0.000171431	0.000569051	holA	WP_038431946.1	DNA polymerase III subunit delta
gene-IT767_RS12335	50.6667	27	29.76	14.2933	1.0517	0.00301242	0.00763508	IT767_RS12335	WP_038431948.1	adenosylcobalamin/alpha-ribazole phosphatase
gene-IT767_RS12350	596.667	241.333	85.36	30.6033	1.47138	6.56005e-14	8.91494e-13	mrdA	WP_002894617.1	peptidoglycan DD-transpeptidase MrdA
gene-IT767_RS12355	421.333	194	113.217	45.8333	1.29149	1.46416e-10	1.27214e-09	mrdB	WP_002894613.1	peptidoglycan glycosyltransferase MrdB
gene-IT767_RS12405	19579.7	7531.33	163748	52467.6	1.56386	1.81736e-13	2.33661e-12	cspE	WP_002439184.1	transcription antiterminator/RNA stability regulator CspE
gene-IT767_RS12410	295.667	159.333	236.69	111.633	1.05383	5.37466e-08	3.3295e-07	pagP	WP_002894414.1	lipid IV(A) palmitoyltransferase PagP
gene-IT767_RS12430	163.667	3244.33	186.227	3160.38	-4.13579	6.43847e-64	2.19368e-61	uspG	WP_002894401.1	universal stress protein UspG
gene-IT767_RS12435	2314.67	5698.33	415.043	890.197	-1.12234	1.04489e-09	8.21111e-09	ahpF	WP_002894398.1	alkyl hydroperoxide reductase subunit F
gene-IT767_RS12470	241.667	128	122.98	56.1833	1.10171	4.54435e-06	2.00153e-05	mtnC	WP_032437044.1	acireductone synthase
gene-IT767_RS12480	123.333	42.6667	14.24	4.42	1.68416	1.21299e-10	1.06752e-09	IT767_RS12480	WP_038431957.1	molybdopterin-dependent oxidoreductase
gene-IT767_RS12485	28	2.33333	8.82	0.666667	3.67805	7.56293e-15	1.15256e-13	IT767_RS12485	WP_002894353.1	sugar ABC transporter substrate-binding protein
gene-IT767_RS12490	36	4	6.72333	0.683333	3.28701	2.46545e-11	2.35675e-10	IT767_RS12490	WP_074428616.1	sugar ABC transporter ATP-binding protein
gene-IT767_RS12495	30.3333	1.33333	9.48	0.356667	4.5482	1.45065e-16	2.57234e-15	IT767_RS12495	WP_004147555.1	ABC transporter permease
gene-IT767_RS12500	32.6667	2.66667	9.96	0.783333	3.71072	2.74669e-16	4.78164e-15	IT767_RS12500	WP_020802201.1	ABC transporter permease
gene-IT767_RS12505	46.3333	12.3333	15.3733	3.63	2.0644	7.67005e-08	4.63116e-07	IT767_RS12505	WP_004147553.1	sugar kinase
gene-IT767_RS12545	18	78.3333	7.33667	28.0533	-1.94782	1.26267e-11	1.2574e-10	IT767_RS12545	WP_004178995.1	inositol monophosphatase
gene-IT767_RS12550	20.6667	82	4.37333	15.2167	-1.81343	7.6516e-09	5.41516e-08	IT767_RS12550	WP_002894151.1	MFS transporter
gene-IT767_RS12600	22	72.3333	10.2833	29.5367	-1.55395	2.73115e-07	1.48887e-06	IT767_RS12600	WP_038431962.1	3-oxoacyl-ACP reductase FabG
gene-IT767_RS12605	3.33333	23.3333	8.17667	49.68	-2.59269	1.45197e-06	7.02425e-06	IT767_RS12605	WP_002893907.1	type II toxin-antitoxin system RelE/ParE family toxin
gene-IT767_RS12610	1.66667	17	2.11333	18.3767	-3.08601	7.31867e-07	3.76186e-06	IT767_RS12610	WP_004176911.1	helix-turn-helix domain-containing protein
gene-IT767_RS12625	1234.33	597.667	1499.7	633.113	1.20658	7.74929e-11	6.96122e-10	entH	WP_002893892.1	proofreading thioesterase EntH
gene-IT767_RS12630	2966.33	1501.67	1347.51	600.11	1.14875	3.3059e-08	2.13096e-07	entA	WP_024622880.1	2%2C3-dihydro-2%2C3-dihydroxybenzoate dehydrogenase EntA
gene-IT767_RS12635	8412.67	4424.67	3181.9	1464.95	1.10309	2.89242e-09	2.16591e-08	entB	WP_004176914.1	enterobactin biosynthesis bifunctional isochorismatase/aryl carrier protein EntB
gene-IT767_RS12640	6181.67	2055.67	1066.96	312.263	1.76324	4.62686e-23	1.64702e-21	entE	WP_004183353.1	(2%2C3-dihydroxybenzoyl)adenylate synthase EntE
gene-IT767_RS12645	5611.67	2846	1406.88	632.803	1.1437	1.45689e-10	1.26813e-09	entC	WP_004176916.1	isochorismate synthase EntC
gene-IT767_RS12650	307.667	157.667	100.183	45.8333	1.11558	3.81215e-05	0.000143747	fepB	WP_004147526.1	Fe2+-enterobactin ABC transporter substrate-binding protein
gene-IT767_RS12685	2219.67	891.333	540.077	193.393	1.47186	1.0669e-10	9.49462e-10	fes	WP_004147519.1	enterochelin esterase
gene-IT767_RS12695	841.667	265.333	457.58	126.993	1.83	1.08811e-18	2.49533e-17	entD	WP_038431965.1	enterobactin synthase subunit EntD
gene-IT767_RS12730	9.33333	25	3.68333	8.52	-1.23689	0.00165122	0.00444738	IT767_RS12730	WP_004178953.1	transketolase
gene-IT767_RS12735	26	88	8.48333	25.6	-1.59398	3.10444e-09	2.31378e-08	IT767_RS12735	WP_004893550.1	transketolase
gene-IT767_RS12740	102.333	263.667	20.5867	46.09	-1.18696	1.57254e-08	1.05648e-07	IT767_RS12740	WP_038431969.1	L-fucose/L-arabinose isomerase family protein
gene-IT767_RS12745	108.667	256.667	20.41	42.3733	-1.06852	2.99826e-06	1.35433e-05	IT767_RS12745	WP_038431970.1	FGGY-family carbohydrate kinase
gene-IT767_RS12750	63.6667	146	40.0567	79.7633	-1.03256	2.79874e-05	0.000108097	IT767_RS12750	WP_016946835.1	glutathione S-transferase
gene-IT767_RS12765	513.333	1804.33	536.807	1633.78	-1.64521	2.43325e-15	3.85602e-14	ivy	WP_023342938.1	Ivy family C-type lysozyme inhibitor
gene-IT767_RS12770	415	133.333	55.0867	15.7533	1.79883	3.01496e-11	2.84217e-10	betT	WP_004142478.1	choline BCCT transporter BetT
gene-IT767_RS12775	244.667	116.333	159.07	67.1767	1.22552	6.17314e-06	2.66238e-05	betI	WP_004151671.1	transcriptional regulator BetI
gene-IT767_RS12800	35.6667	15.3333	10.6333	4	1.38186	1.00074e-05	4.17615e-05	IT767_RS12800	WP_004176937.1	ABC transporter permease
gene-IT767_RS12865	26.3333	77	6.03	15.71	-1.38279	4.07837e-07	2.16876e-06	IT767_RS12865	WP_038431979.1	Zn-dependent hydrolase
gene-IT767_RS12895	66.3333	268	17.91	63.49	-1.84828	1.08211e-13	1.43002e-12	IT767_RS12895	WP_004176954.1	YbdK family carboxylate-amine ligase
gene-IT767_RS12915	137.667	442.333	13.2867	37.6767	-1.51842	3.85693e-10	3.20515e-09	IT767_RS12915	WP_019704896.1	cation-transporting P-type ATPase
gene-IT767_RS12920	14.3333	37.3333	64.61	148.367	-1.24062	0.00325134	0.00818411	IT767_RS12920	WP_002893037.1	DUF1158 domain-containing protein
gene-IT767_RS12925	28.3333	65.6667	52.4733	104.62	-1.04371	0.000597411	0.00178103	IT767_RS12925	WP_002893035.1	RamA family antibiotic efflux transcriptional regulator
gene-IT767_RS12955	18.3333	58.3333	53.46	146.313	-1.51334	5.43895e-05	0.000199875	IT767_RS12955	WP_004142561.1	helix-turn-helix transcriptional regulator
gene-IT767_RS12960	56.6667	161.667	126.03	309.5	-1.35474	1.55964e-07	8.92022e-07	IT767_RS12960	WP_004142563.1	type II toxin-antitoxin system RelE/ParE family toxin
gene-IT767_RS13010	216.667	69	45.0133	12.5567	1.8235	3.64986e-14	5.18149e-13	pheP	WP_004178890.1	phenylalanine transporter
gene-IT767_RS13015	682	267.667	82.98	28.6133	1.52349	1.32246e-12	1.51274e-11	IT767_RS13015	WP_038431988.1	TonB-dependent siderophore receptor
gene-IT767_RS13020	353.667	70.3333	98.47	17.0333	2.50849	7.23093e-20	1.9269e-18	IT767_RS13020	WP_004147457.1	YncE family protein
gene-IT767_RS13030	20	10	4.43333	1.96333	1.15876	0.00897329	0.020519	IT767_RS13030	WP_004176990.1	FAD-binding oxidoreductase
gene-IT767_RS13040	27.3333	67.3333	5.13	11.1467	-1.13181	0.00453644	0.0110515	IT767_RS13040	WP_002892820.1	APC family permease
gene-IT767_RS13045	0.333333	6.66667	0.26	4.42667	-3.75747	0.000309822	0.000974194	IT767_RS13045	WP_038431991.1	DUF3156 family protein
gene-IT767_RS13090	2.33333	8.66667	0.983333	3.07667	-1.65954	0.0237649	0.0485476	IT767_RS13090	WP_004151806.1	MoaF N-terminal domain-containing protein
gene-IT767_RS13095	731	3090.67	239.373	891.83	-1.91643	4.38479e-28	2.22505e-26	IT767_RS13095	WP_023159589.1	aldo/keto reductase
gene-IT767_RS13125	1484.67	4642.33	2048.94	5463.59	-1.46863	2.65087e-17	5.14011e-16	IT767_RS13125	WP_002892699.1	hypothetical protein
gene-IT767_RS13130	140.667	39.6667	37.6533	9.60667	1.976	1.89966e-15	3.04073e-14	IT767_RS13130	WP_004178878.1	ABC transporter substrate-binding protein
gene-IT767_RS13135	211.333	37	62.9867	9.93333	2.65826	6.03749e-14	8.22823e-13	IT767_RS13135	WP_074456670.1	iron ABC transporter permease
gene-IT767_RS13140	459.667	116	191.727	43.0767	2.13695	4.24905e-14	5.96117e-13	IT767_RS13140	WP_012068390.1	ABC transporter ATP-binding protein
gene-IT767_RS13160	92.3333	222.333	31.4	67.8333	-1.11527	4.76254e-07	2.51576e-06	IT767_RS13160	WP_004142652.1	aminoimidazole riboside kinase
gene-IT767_RS13190	48	144.667	14.3867	38.61	-1.43308	4.87892e-07	2.57438e-06	IT767_RS13190	WP_004152946.1	ABC transporter permease
gene-IT767_RS13195	58.3333	266.667	11.1867	44.8033	-2.02254	2.10005e-08	1.38935e-07	IT767_RS13195	YP_005225619.1	sugar ABC transporter ATP-binding protein
gene-IT767_RS13200	65.6667	602	22.3467	179.327	-3.01818	9.02835e-14	1.20631e-12	IT767_RS13200	YP_005225618.1	sugar ABC transporter substrate-binding protein
gene-IT767_RS13220	18	43.3333	4.54667	9.76667	-1.10749	0.0020237	0.00535091	IT767_RS13220	WP_004142667.1	Gfo/Idh/MocA family oxidoreductase
gene-IT767_RS13235	233	3660.67	43.1133	592.867	-3.79616	4.01257e-69	1.91399e-66	lysS	WP_002892491.1	lysine--tRNA ligase
gene-IT767_RS13240	39.6667	1896.33	7.54667	319.77	-5.40818	1.1203e-34	1.00827e-32	dtpD	WP_004151795.1	dipeptide permease DtpD
gene-IT767_RS13245	787.333	31402.3	96.52	3387.77	-5.1302	1.44694e-24	5.84908e-23	cadA	WP_002892486.1	lysine decarboxylase CadA
gene-IT767_RS13250	1326.33	37051.7	283.723	6940.46	-4.62063	2.14586e-20	6.02102e-19	cadB	WP_002892484.1	cadaverine/lysine antiporter
gene-IT767_RS13260	1946.33	5766.33	6614.75	16571.5	-1.40305	4.48188e-12	4.78268e-11	IT767_RS13260	WP_002892402.1	DUF1471 domain-containing protein
gene-IT767_RS13265	295.667	141.333	101.913	42.4267	1.237	8.27303e-08	4.98262e-07	IT767_RS13265	WP_032445665.1	LpxL/LpxP family Kdo(2)-lipid IV(A) lauroyl/palmitoleoyl acyltransferasee
gene-IT767_RS13275	17	431.667	3.81333	84.0967	-4.48589	9.92935e-65	3.94692e-62	IT767_RS13275	WP_004178865.1	citrate synthase
gene-IT767_RS13335	46	25	86.9633	41.0433	1.0393	0.000181768	0.000599195	IT767_RS13335	WP_032423671.1	hypothetical protein
gene-IT767_RS13340	484	132	399.94	91.4433	2.07839	2.14922e-06	9.98227e-06	purE	WP_004151322.1	5-(carboxyamino)imidazole ribonucleotide mutase
gene-IT767_RS13345	1137.33	315.667	323.473	78.7833	2.0177	1.76975e-08	1.18397e-07	purK	WP_004143002.1	5-(carboxyamino)imidazole ribonucleotide synthase
gene-IT767_RS13400	771	1999.33	264.92	602.073	-1.20406	1.90848e-10	1.62853e-09	IT767_RS13400	WP_002892258.1	SPFH/Band 7/PHB domain protein
gene-IT767_RS13405	50.3333	137.667	49.8433	121.163	-1.29955	6.4403e-06	2.76261e-05	IT767_RS13405	WP_004142979.1	NfeD family protein
gene-IT767_RS13415	248	1911	26.09	179.257	-2.78539	1.23525e-23	4.56755e-22	copA	WP_038433361.1	copper-exporting P-type ATPase CopA
gene-IT767_RS13455	2239	978.333	1273.01	481.357	1.36853	2.70876e-11	2.56365e-10	adk	WP_002892184.1	adenylate kinase
gene-IT767_RS13505	1403.33	709.333	108.473	48.5133	1.14823	2.06801e-07	1.15373e-06	mscK	WP_038432020.1	mechanosensitive channel MscK
gene-IT767_RS13530	49.6667	152.667	349.187	902.773	-1.4405	9.15729e-06	3.84831e-05	hha	WP_002892050.1	hemolysin expression modulator Hha
gene-IT767_RS13545	836	281	798.837	227.897	1.76073	6.31027e-10	5.12777e-09	IT767_RS13545	WP_002892026.1	YlaC family protein
gene-IT767_RS13565	5	26	18.2833	84.4133	-2.21542	0.000328721	0.0010282	IT767_RS13565	WP_002892011.1	type B 50S ribosomal protein L31
gene-IT767_RS13590	60.6667	159.333	14.7	34	-1.21622	2.81324e-06	1.27801e-05	IT767_RS13590	WP_004893832.1	arabinogalactan endo-beta-1%2C4-galactanase
gene-IT767_RS13595	21.3333	50.3333	8.12667	16.43	-1.04795	0.00147743	0.00402474	IT767_RS13595	WP_000079398.1	sugar ABC transporter permease
gene-IT767_RS13600	46.3333	114.667	10.1267	22.2133	-1.1358	3.78322e-05	0.000142995	IT767_RS13600	WP_038432023.1	sugar ABC transporter permease
gene-IT767_RS13605	86	470	20.2567	98.6633	-2.28811	2.30428e-23	8.39041e-22	IT767_RS13605	WP_038432024.1	extracellular solute-binding protein
gene-IT767_RS13610	283.333	700.333	76.33	167.043	-1.14222	4.68981e-08	2.9396e-07	ugpC	WP_004178760.1	sn-glycerol-3-phosphate ABC transporter ATP-binding protein UgpC
gene-IT767_RS13675	86	273.667	19.3167	53.4933	-1.48733	9.41415e-09	6.52761e-08	amtB	WP_004152876.1	ammonium transporter AmtB
gene-IT767_RS13680	5	23	9.5	36.98	-2.00372	3.58993e-06	1.60037e-05	glnK	WP_002891893.1	P-II family nitrogen regulator
gene-IT767_RS13710	139.333	343	22.5533	49.9533	-1.14772	6.94342e-05	0.000250152	IT767_RS13710	WP_004177251.1	SgrR family transcriptional regulator
gene-IT767_RS13740	4891.33	11120.3	553.773	1111.22	-1.02176	5.13237e-09	3.72058e-08	lon	WP_004151336.1	endopeptidase La
gene-IT767_RS13755	14240	7075.33	3184.65	1366.5	1.19709	1.05707e-07	6.25588e-07	tig	WP_004147333.1	trigger factor
gene-IT767_RS13770	310.333	138.333	59.9433	23.58	1.32963	1.49646e-06	7.22481e-06	ampG	WP_004183179.1	muropeptide MFS transporter AmpG
gene-IT767_RS13775	13103.3	5944.67	4320.78	1695.78	1.32955	9.0831e-08	5.42258e-07	cyoA	WP_002891641.1	cytochrome o ubiquinol oxidase subunit II
gene-IT767_RS13780	22565.7	11309.3	3044.08	1344.1	1.17261	3.7962e-08	2.42084e-07	cyoB	WP_002891638.1	cytochrome o ubiquinol oxidase subunit I
gene-IT767_RS13785	3964.67	2137.33	2416.29	1135.16	1.06599	1.42511e-07	8.23451e-07	IT767_RS13785	WP_002891635.1	cytochrome o ubiquinol oxidase subunit III
gene-IT767_RS13790	939.667	439.333	1882.15	756.553	1.26492	4.74374e-08	2.96562e-07	IT767_RS13790	WP_002891634.1	cytochrome o ubiquinol oxidase subunit IV
gene-IT767_RS13795	12290	6278.33	4417.18	1978.12	1.13907	7.45324e-10	6.00539e-09	cyoE	WP_002891629.1	heme o synthase
gene-IT767_RS13800	179.333	497	353.173	840.907	-1.30482	1.743e-13	2.24706e-12	IT767_RS13800	WP_004178748.1	hypothetical protein
gene-IT767_RS13815	63.3333	28	10.3733	4.05667	1.34462	5.9733e-06	2.58086e-05	IT767_RS13815	WP_038432029.1	FAD-dependent oxidoreductase
gene-IT767_RS13840	8	250.333	2.03667	54.83	-4.76843	2.98054e-24	1.17497e-22	IT767_RS13840	WP_004191717.1	Gfo/Idh/MocA family oxidoreductase
gene-IT767_RS13890	253.333	1984.67	80.7933	559.287	-2.8094	1.14215e-33	9.08012e-32	IT767_RS13890	WP_038432035.1	aldo/keto reductase
gene-IT767_RS13930	205.333	112.667	74.3167	35.7433	1.03346	0.000177643	0.00058722	IT767_RS13930	WP_002890412.1	nucleoside-specific channel-forming protein Tsx
gene-IT767_RS13945	3561	1605	1140.88	448.75	1.3239	5.39447e-13	6.51433e-12	secF	WP_002890403.1	protein translocase subunit SecF
gene-IT767_RS13950	4412.33	1941.67	652.377	252.04	1.35904	1.64562e-12	1.8671e-11	secD	WP_002890400.1	protein translocase subunit SecD
gene-IT767_RS13965	515.333	214.333	147.167	53.4133	1.44073	8.27509e-14	1.12137e-12	queA	WP_038432036.1	tRNA preQ1(34) S-adenosylmethionine ribosyltransferase-isomerase QueA
gene-IT767_RS13985	39.6667	140.333	42.0733	127.057	-1.64062	2.76234e-13	3.44931e-12	IT767_RS13985	WP_002890380.1	PTS sugar transporter subunit IIA
gene-IT767_RS13990	24.3333	145.333	69.66	354.477	-2.40109	1.29707e-16	2.34357e-15	IT767_RS13990	WP_002890376.1	PTS sugar transporter subunit IIB
gene-IT767_RS13995	103.333	664	21.1933	119.177	-2.50746	1.99808e-26	8.90733e-25	IT767_RS13995	WP_004151345.1	PTS ascorbate transporter subunit IIC
gene-IT767_RS14000	93.3333	522.333	30.2133	148.443	-2.3151	7.84028e-19	1.83324e-17	IT767_RS14000	WP_002890372.1	PfkB family carbohydrate kinase
gene-IT767_RS14005	41.3333	141.333	15.62	47.6933	-1.61826	6.38202e-08	3.92297e-07	fba	WP_073901120.1	class II fructose-1%2C6-bisphosphate aldolase
gene-IT767_RS14105	1715.33	4573	701.21	1633.65	-1.24751	2.48185e-13	3.14705e-12	proC	WP_002890227.1	pyrroline-5-carboxylate reductase
gene-IT767_RS14110	116.667	417.667	260.7	786.997	-1.66806	2.75164e-13	3.44497e-12	IT767_RS14110	WP_038432045.1	PsiF family protein
gene-IT767_RS14145	12	75.6667	30.1033	161.547	-2.47349	8.58965e-14	1.15742e-12	IT767_RS14145	WP_002890210.1	YaiY family protein
gene-IT767_RS14160	62.3333	34.3333	50.8767	25.0733	1.01107	0.00017206	0.000570541	IT767_RS14160	WP_072159388.1	isochorismatase family protein
gene-IT767_RS14180	11.6667	29	4.42	10.04	-1.16031	0.0023179	0.00604834	tauD	WP_004147277.1	taurine dioxygenase
gene-IT767_RS14200	126	317.667	42.8567	96.2367	-1.18712	3.64069e-05	0.000137826	mmuM	WP_038432050.1	homocysteine S-methyltransferase
gene-IT767_RS14215	4	13	0.85	2.40333	-1.51188	0.0151966	0.0327258	eat	WP_038432051.1	ethanolamine permease
gene-IT767_RS14220	37.6667	101.667	7.74333	18.5467	-1.26689	7.131e-07	3.66935e-06	IT767_RS14220	WP_038432052.1	ethanolamine ammonia-lyase subunit EutB
gene-IT767_RS14225	6.33333	17.6667	2.63667	6.44667	-1.27382	0.0143781	0.0311602	eutC	WP_004151353.1	ethanolamine ammonia-lyase subunit EutC
gene-IT767_RS14305	7.66667	23.6667	4.93667	13.5633	-1.44748	0.000169072	0.000563179	ecpA	WP_038432055.1	common pilus major fimbrillin subunit EcpA
gene-IT767_RS14430	11.6667	56.3333	8.62	34.95	-2.05357	0.00209241	0.00550512	IT767_RS14430	WP_038432064.1	type 1 fimbrial protein
gene-IT767_RS14445	519.667	1592.67	51.53	140.307	-1.4537	1.328e-10	1.1623e-09	IT767_RS14445	WP_074456632.1	LuxR C-terminal-related transcriptional regulator
gene-IT767_RS14470	2.66667	196.333	11.2367	728.797	-5.98551	3.48397e-54	6.39174e-52	IT767_RS14470	WP_002889874.1	Zn-finger protein
gene-IT767_RS14485	124.667	386.667	22.4667	60.8633	-1.44692	1.77e-06	8.37588e-06	IT767_RS14485	WP_014907999.1	carbohydrate kinase
gene-IT767_RS14490	65.3333	164.333	28.73	62.08	-1.13528	0.000876872	0.00251571	IT767_RS14490	WP_004204674.1	SDR family oxidoreductase
gene-IT767_RS14510	60	382.333	27.43	152.727	-2.50887	4.57528e-17	8.55846e-16	IT767_RS14510	WP_038432070.1	class I SAM-dependent methyltransferase
gene-IT767_RS14520	87.3333	263.667	27.5133	74.4	-1.43802	2.68527e-06	1.22689e-05	csiD	WP_024264546.1	carbon starvation induced protein CsiD
gene-IT767_RS14535	319	745.667	72.02	148.727	-1.0598	3.18335e-07	1.72161e-06	gabT	WP_032416706.1	4-aminobutyrate--2-oxoglutarate transaminase
gene-IT767_RS14550	869.667	1986.67	1144.85	2258.87	-1.02846	2.31676e-06	1.07187e-05	crl	WP_002889793.1	sigma factor-binding protein Crl
gene-IT767_RS14555	564.667	1445	132.75	302.537	-1.20144	1.20355e-09	9.38065e-09	frsA	WP_038432072.1	esterase FrsA
gene-IT767_RS14600	541	298.667	309.687	149.647	1.02441	1.67822e-06	7.96526e-06	IT767_RS14600	WP_002889716.1	NADH:ubiquinone reductase (Na(+)-transporting) subunit D
gene-IT767_RS14605	1513.33	717	632.68	266.173	1.23292	6.30334e-06	2.70873e-05	IT767_RS14605	WP_004177336.1	Na(+)-translocating NADH-quinone reductase subunit C
gene-IT767_RS14610	1262.33	664.333	298.953	138.017	1.09597	1.32424e-06	6.48525e-06	IT767_RS14610	WP_004147186.1	NADH:ubiquinone reductase (Na(+)-transporting) subunit B
gene-IT767_RS14620	210.667	71.3333	97.23	28.7667	1.7335	8.4378e-10	6.76442e-09	IT767_RS14620	WP_002889699.1	murein L%2CD-transpeptidase
gene-IT767_RS14635	661.333	2281.33	71.2567	211.173	-1.58542	9.99273e-10	7.931e-09	fadE	WP_038432074.1	acyl-CoA dehydrogenase FadE
gene-IT767_RS14650	139.333	356.333	50.49	114.087	-1.1894	5.24134e-08	3.25961e-07	IT767_RS14650	WP_038432075.1	LysR family transcriptional regulator
gene-IT767_RS14685	278.667	818	122.307	311.667	-1.37987	2.96716e-12	3.23876e-11	IT767_RS14685	WP_002889630.1	class I SAM-dependent methyltransferase
gene-IT767_RS14705	129.667	66.3333	53.82	24.2467	1.12422	6.68512e-05	0.000241576	dkgB	WP_038432077.1	2%2C5-didehydrogluconate reductase DkgB
gene-IT767_RS14750	187	79.3333	103.163	38.9167	1.39159	7.63271e-08	4.61445e-07	IT767_RS14750	WP_002889448.1	methionine ABC transporter permease MetI
gene-IT767_RS14765	234	122.333	114.43	52.24	1.11025	4.13231e-08	2.62815e-07	tsaA	WP_002889441.1	tRNA (N6-threonylcarbamoyladenosine(37)-N6)-methyltransferase TrmO
gene-IT767_RS14775	14.3333	6	5.57333	2.07	1.40053	0.018736	0.0393358	IT767_RS14775	WP_038432079.1	YaeF family permuted papain-like enzyme
gene-IT767_RS14800	72.6667	172	278.513	565.93	-1.07876	8.77621e-06	3.70137e-05	rof	WP_002889424.1	Rho-binding antiterminator
gene-IT767_RS14830	601.333	256	379.833	141.557	1.39715	1.68102e-14	2.46722e-13	rnhB	WP_002889376.1	ribonuclease HII
gene-IT767_RS14835	905	508.333	234.753	115.013	1.00626	1.78181e-08	1.19037e-07	lpxB	WP_002889374.1	lipid-A-disaccharide synthase
gene-IT767_RS14850	5627.67	2745.33	1678.06	717.57	1.20883	2.22979e-11	2.1487e-10	lpxD	WP_002889327.1	UDP-3-O-(3-hydroxymyristoyl)glucosamine N-acyltransferase
gene-IT767_RS14865	4590	2165.33	973.593	407.167	1.248	7.79896e-13	9.23103e-12	rseP	WP_038432082.1	sigma E protease regulator RseP
gene-IT767_RS14875	1146.33	488.333	510.737	192.11	1.39383	2.13253e-16	3.73976e-15	ispU	WP_002889316.1	(2E%2C6E)-farnesyl-diphosphate-specific ditrans%2Cpolycis-undecaprenyl-diphosphate synthase
gene-IT767_RS14890	1330.33	414	628.377	171.217	1.85802	2.34753e-22	7.61751e-21	pyrH	WP_002889306.1	UMP kinase
gene-IT767_RS14900	9680.67	3908.67	4596.73	1613.72	1.48474	1.90361e-18	4.18444e-17	rpsB	WP_002889299.1	30S ribosomal protein S2
gene-IT767_RS14925	834.333	2653.33	213.987	608.353	-1.51947	3.43331e-13	4.26482e-12	cdaR	WP_002889289.1	DNA-binding transcriptional regulator CdaR
gene-IT767_RS15035	6.66667	2.33333	1.60667	0.49	1.63118	0.0119633	0.026419	gspF	WP_004177382.1	type II secretion system inner membrane protein GspF
gene-IT767_RS15045	6.33333	1.33333	5.11667	1.05333	2.29624	0.00395436	0.00978844	gspH	WP_038432091.1	type II secretion system minor pseudopilin GspH
gene-IT767_RS15065	12	4.33333	2.98667	0.926667	1.61735	0.00695229	0.0163362	gspL	WP_038432093.1	type II secretion system protein GspL
gene-IT767_RS15125	679	341.667	258.203	111.777	1.17566	4.33762e-10	3.57966e-09	panC	WP_002888835.1	pantoate--beta-alanine ligase
gene-IT767_RS15140	391	880	419.83	838.18	-1.02712	0.000167108	0.000557415	IT767_RS15140	WP_004177394.1	PTS sugar transporter subunit IIA
gene-IT767_RS15175	554.333	3487.33	95.9467	531.95	-2.48753	1.83458e-26	8.25559e-25	cueO	WP_038432099.1	multicopper oxidase CueO
gene-IT767_RS15195	647.667	331.667	241.883	107.82	1.14528	2.38047e-09	1.80522e-08	speE	WP_002888741.1	polyamine aminopropyltransferase
gene-IT767_RS15200	496	156.333	205.867	55.7267	1.85872	4.7878e-14	6.6389e-13	speD	WP_002888739.1	adenosylmethionine decarboxylase
gene-IT767_RS15205	353	2464.33	566.627	3405.79	-2.63754	1.05552e-38	1.17089e-36	yacL	WP_002888737.1	protein YacL
gene-IT767_RS15220	66.6667	153.667	27.47	55.2767	-1.03859	2.30219e-05	9.02339e-05	IT767_RS15220	WP_004177402.1	DUF2950 family protein
gene-IT767_RS15310	14.3333	43.6667	165.243	432.253	-1.44766	0.000998453	0.00281146	yacG	WP_002888644.1	DNA gyrase inhibitor YacG
gene-IT767_RS15345	2161	981	849.343	338.55	1.30877	1.61197e-10	1.39295e-09	ftsQ	WP_038432116.1	cell division protein FtsQ
gene-IT767_RS15360	2753.33	1428	779.743	355.67	1.11533	1.04931e-09	8.22094e-09	murG	WP_002888566.1	undecaprenyldiphospho-muramoylpentapeptide beta-N-acetylglucosaminyltransferase
gene-IT767_RS15365	1823.67	885.667	417.067	177.473	1.21428	2.29323e-11	2.20095e-10	ftsW	WP_002888565.1	cell division protein FtsW
gene-IT767_RS15375	1562.33	809.333	436.717	199.393	1.11329	1.06663e-11	1.07793e-10	mraY	WP_002888562.1	phospho-N-acetylmuramoyl-pentapeptide-transferase
gene-IT767_RS15425	3.33333	11.6667	1.07667	3.15	-1.5781	0.0197176	0.0410891	leuO	WP_004192013.1	transcriptional regulator LeuO
gene-IT767_RS15435	262.333	650.667	46.5467	100.973	-1.13098	6.52913e-08	3.99794e-07	leuA	WP_004178594.1	2-isopropylmalate synthase
gene-IT767_RS15440	87.6667	344.333	24.03	83.8333	-1.80803	2.9364e-14	4.21887e-13	leuB	WP_002888487.1	3-isopropylmalate dehydrogenase
gene-IT767_RS15445	144.333	691	29.1167	122.873	-2.08327	1.75045e-22	5.83891e-21	leuC	WP_004177417.1	3-isopropylmalate dehydratase large subunit
gene-IT767_RS15450	46.3333	264	28.8867	143.327	-2.34189	1.94731e-22	6.45045e-21	leuD	WP_038432119.1	3-isopropylmalate dehydratase small subunit
gene-IT767_RS15475	38.3333	163.333	13.6233	50.6033	-1.91273	3.48468e-13	4.31738e-12	IT767_RS15475	WP_002888455.1	LysR family transcriptional regulator
gene-IT767_RS15495	256	645	42.6	95.6067	-1.1685	1.29727e-08	8.81476e-08	sgrR	WP_004145968.1	HTH-type transcriptional regulator SgrR
gene-IT767_RS15515	108	280.333	47.6133	109.753	-1.22597	1.66893e-06	7.93699e-06	IT767_RS15515	WP_002888373.1	DedA family protein
gene-IT767_RS15520	280.333	1258.33	107.54	430.173	-2.01391	3.51227e-12	3.81629e-11	araC	WP_004145972.1	arabinose operon transcriptional regulator AraC
gene-IT767_RS15550	110	54.3333	59.8433	26.1633	1.17705	8.0287e-06	3.40114e-05	rluA	WP_023283205.1	bifunctional tRNA pseudouridine(32) synthase/23S rRNA pseudouridine(746) synthase RluA
gene-IT767_RS15555	539.667	1382.67	403.217	907.34	-1.19724	3.54937e-09	2.62896e-08	citX	WP_002888347.1	citrate lyase holo-[acyl-carrier protein] synthase
gene-IT767_RS15560	5563.33	18793	1171.68	3473.2	-1.58631	6.63255e-20	1.77737e-18	IT767_RS15560	WP_002888345.1	2-hydroxycarboxylate transporter family protein
gene-IT767_RS15630	12505	6011.33	999.367	424.297	1.22945	4.51504e-06	1.99046e-05	carB	WP_002888056.1	carbamoyl-phosphate synthase large subunit
gene-IT767_RS15670	22.3333	3.33333	4.75667	0.576667	2.88592	2.38884e-07	1.31731e-06	citS	WP_004151375.1	citrate/sodium symporter CitS
gene-IT767_RS15695	66.3333	220.333	32.6867	95.2	-1.56064	4.08497e-06	1.80922e-05	IT767_RS15695	WP_004222618.1	response regulator
gene-IT767_RS15710	43.6667	144	68.6967	196.307	-1.55545	1.04959e-09	8.22094e-09	IT767_RS15710	WP_038432133.1	DUF805 domain-containing protein
gene-IT767_RS15715	348.667	1422.33	120.987	436.043	-1.86957	6.99072e-18	1.42503e-16	rihC	WP_002887981.1	ribonucleoside hydrolase RihC
gene-IT767_RS15745	1715	342	6420.95	1057	2.52454	1.30926e-16	2.35667e-15	rpsT	WP_002887965.1	30S ribosomal protein S20
gene-IT767_RS15775	3.33333	10.6667	1.51667	4.24667	-1.47778	0.0117162	0.0258974	msyB	WP_004146011.1	acidic protein MsyB
gene-IT767_RS15905	1774.67	945	368.797	174.033	1.06866	0.000102975	0.000358794	radA	WP_002887800.1	DNA repair protein RadA
gene-IT767_RS15910	517.333	238.667	165.857	66.38	1.29476	2.40431e-12	2.66711e-11	serB	WP_004177487.1	phosphoserine phosphatase
gene-IT767_RS15930	987.667	3037.67	236.627	630.227	-1.43599	2.89893e-12	3.17153e-11	deoB	WP_004178550.1	phosphopentomutase
gene-IT767_RS15935	491	1502.33	106.523	285.973	-1.43746	2.43351e-14	3.51753e-13	deoA	WP_038432138.1	thymidine phosphorylase
gene-IT767_RS15960	63	206	1763.44	4857	-1.51042	1.51321e-06	7.29091e-06	IT767_RS15960	WP_002887716.1	DUF1328 domain-containing protein
gene-IT767_RS15980	167.667	84	175.617	76.7733	1.15935	5.7115e-06	2.47897e-05	rimI	WP_009309163.1	ribosomal protein S18-alanine N-acetyltransferase
gene-IT767_RS16010	1493.33	748	7596.29	3181.39	1.18056	2.26429e-05	8.88211e-05	IT767_RS16010	WP_002887654.1	DUF1435 domain-containing protein
gene-IT767_RS16030	64	193	13.8167	36.3	-1.421	2.18069e-08	1.43871e-07	IT767_RS16030	WP_004146052.1	PTS cellobiose transporter subunit IIC
gene-IT767_RS16040	5.33333	1.33333	2.77667	0.63	2.0582	0.017448	0.0369568	bglJ	WP_002887647.1	DNA-binding transcriptional activator BglJ
gene-IT767_RS16050	141.333	51.6667	51.2433	16.2933	1.6324	3.79594e-07	2.03674e-06	IT767_RS16050	WP_002887643.1	helix-turn-helix domain-containing protein
gene-IT767_RS16055	770	294.333	192.333	64.7367	1.55771	4.90846e-09	3.58551e-08	pobA	WP_004146953.1	4-hydroxybenzoate 3-monooxygenase
gene-IT767_RS16060	32.3333	223.333	13.8567	85.52	-2.62752	3.67963e-17	7.02073e-16	IT767_RS16060	WP_004146059.1	threonine/serine exporter ThrE family protein
gene-IT767_RS16065	4.33333	39	4.12	31.9833	-2.97439	3.87453e-09	2.85209e-08	IT767_RS16065	WP_002887631.1	threonine/serine exporter
gene-IT767_RS16100	47.6667	179.333	13.58	44.6867	-1.73326	2.50998e-13	3.15899e-12	IT767_RS16100	WP_038432141.1	SIS domain-containing protein
gene-IT767_RS16105	55	239.333	20.7267	78.4533	-1.93477	7.22147e-17	1.31979e-15	IT767_RS16105	WP_004146068.1	PTS system mannose/fructose/sorbose family transporter subunit IID
gene-IT767_RS16110	56.6667	225	24.0167	84.4967	-1.81695	8.24621e-13	9.7122e-12	IT767_RS16110	WP_038432142.1	PTS sugar transporter subunit IIC
gene-IT767_RS16115	81.3333	222.333	77.0133	179.88	-1.26541	4.01066e-08	2.55418e-07	IT767_RS16115	WP_038432143.1	PTS sugar transporter subunit IIB
gene-IT767_RS16140	36.3333	308.667	12.6067	95.2533	-2.92888	1.20035e-32	8.80872e-31	IT767_RS16140	WP_004182856.1	GntR family transcriptional regulator
gene-IT767_RS16145	63.3333	260.667	13.4033	47.8267	-1.86097	3.55656e-14	5.09454e-13	IT767_RS16145	WP_038432147.1	MFS transporter
gene-IT767_RS16155	63.3333	148.333	48.3133	101.177	-1.08423	7.08809e-05	0.000254595	IT767_RS16155	WP_038432149.1	GNAT family N-acetyltransferase
gene-IT767_RS16165	13	39.3333	8.39667	21.9333	-1.43056	0.000874481	0.0025113	IT767_RS16165	WP_004146077.1	2-dehydro-3-deoxy-6-phosphogalactonate aldolase
gene-IT767_RS16195	11.6667	39	2.79	8.27	-1.56552	9.8947e-06	4.1329e-05	IT767_RS16195	WP_038432153.1	amino acid deaminase
gene-IT767_RS16220	53.6667	17	30.8033	8.76	1.81161	1.3279e-06	6.49649e-06	IT767_RS16220	WP_004146085.1	fumarylacetoacetate hydrolase family protein
gene-IT767_RS16225	211	84	92.3133	32.35	1.49963	6.88701e-07	3.55916e-06	IT767_RS16225	WP_038432155.1	fumarylacetoacetate hydrolase family protein
gene-IT767_RS16240	42.3333	108.667	60.71	137.84	-1.21054	4.23032e-05	0.000158512	IT767_RS16240	WP_004151392.1	5-carboxymethyl-2-hydroxymuconate Delta-isomerase
gene-IT767_RS16270	16	39.3333	12.97	27.67	-1.11834	0.000458806	0.00139662	IT767_RS16270	WP_002887467.1	4-hydroxyphenylacetate 3-monooxygenase reductase subunit
gene-IT767_RS16285	1076	281.667	132.47	31.2033	2.08684	8.53657e-07	4.32725e-06	IT767_RS16285	WP_038432159.1	carbon starvation protein A
gene-IT767_RS16305	1051.67	2673.33	220.783	487.517	-1.16769	1.74328e-10	1.4929e-09	IT767_RS16305	WP_038432160.1	NAD-dependent succinate-semialdehyde dehydrogenase
gene-IT767_RS16330	108.333	286.667	25.55	59.7767	-1.24234	6.18561e-09	4.44358e-08	mdtM	WP_019705893.1	multidrug efflux MFS transporter MdtM
gene-IT767_RS16335	2	9	10.1967	38.09	-1.92353	0.0141909	0.0308246	IT767_RS16335	WP_016529771.1	DUF2164 domain-containing protein
gene-IT767_RS16340	30.6667	360.667	8.02667	82.8867	-3.39244	6.58535e-22	2.10819e-20	yjiM	WP_002887414.1	putative 2-hydroxyacyl-CoA dehydratase YjiM
gene-IT767_RS16345	7.66667	83	3.35333	32.79	-3.27404	5.1136e-17	9.49099e-16	yjiL	WP_038432162.1	putative 2-hydroxyacyl-CoA dehydratase activator YjiL
gene-IT767_RS16350	3	47.6667	12.5967	168.237	-3.76831	1.52847e-18	3.42292e-17	IT767_RS16350	WP_004177546.1	DUF3343 domain-containing protein
gene-IT767_RS16410	32	144.667	10.1533	39.9167	-2.00445	8.53228e-10	6.82868e-09	IT767_RS16410	WP_014908038.1	autoinducer 2 ABC transporter substrate-binding protein
gene-IT767_RS16425	20.3333	115.667	5.78667	29.26	-2.34775	4.51054e-12	4.80252e-11	IT767_RS16425	WP_004178470.1	HlyD family efflux transporter periplasmic adaptor subunit
gene-IT767_RS16430	54.3333	374.333	5.19333	32.0167	-2.62892	2.71525e-25	1.14617e-23	rbbA	WP_038432166.1	ribosome-associated ATPase/putative transporter RbbA
gene-IT767_RS16435	44	158.667	11.7367	37.12	-1.68333	3.75898e-10	3.1292e-09	IT767_RS16435	WP_038432167.1	ABC transporter permease
gene-IT767_RS16465	39	272	10.45	63.6833	-2.62491	1.31058e-22	4.46533e-21	IT767_RS16465	WP_012737335.1	cupin domain-containing protein
gene-IT767_RS16515	100.333	236	76.9733	157.44	-1.06846	3.59428e-06	1.60082e-05	IT767_RS16515	WP_002887259.1	lipocalin family protein
gene-IT767_RS16525	43.3333	343	48.02	326.11	-2.80835	2.81636e-24	1.12891e-22	IT767_RS16525	WP_038432174.1	nuclear transport factor 2 family protein
gene-IT767_RS16530	82.6667	487.667	39.3767	204.847	-2.39107	2.92808e-22	9.43711e-21	IT767_RS16530	WP_021462627.1	SDR family NAD(P)-dependent oxidoreductase
gene-IT767_RS16535	71	531	16.35	107.16	-2.72552	3.12442e-21	9.49267e-20	IT767_RS16535	WP_038432175.1	FAD-dependent oxidoreductase
gene-IT767_RS16540	23.3333	162.667	11.06	67.1333	-2.61125	1.11467e-10	9.84625e-10	IT767_RS16540	WP_038432176.1	DUF1365 domain-containing protein
gene-IT767_RS16545	49.3333	459.667	11.91	96.64	-3.04634	2.217e-17	4.36987e-16	IT767_RS16545	WP_038432177.1	cyclopropane-fatty-acyl-phospholipid synthase family protein
gene-IT767_RS16550	12.6667	53.6667	11.3167	42.25	-1.91629	7.63087e-07	3.89713e-06	IT767_RS16550	WP_038432179.1	DUF2878 domain-containing protein
gene-IT767_RS16555	10.3333	52.3333	8.01	35.7867	-2.16358	4.43575e-08	2.79505e-07	IT767_RS16555	WP_004186821.1	hypothetical protein
gene-IT767_RS16560	15	64.6667	10.7067	40.1767	-1.92228	1.44823e-09	1.11781e-08	IT767_RS16560	WP_004177586.1	DUF3833 domain-containing protein
gene-IT767_RS16565	69	450	22.38	126.623	-2.52229	3.54556e-25	1.48354e-23	IT767_RS16565	WP_004214857.1	DUF523 and DUF1722 domain-containing protein
gene-IT767_RS16600	1345.67	3682.33	547.037	1282.59	-1.25634	6.12142e-07	3.18074e-06	IT767_RS16600	WP_000183578.1	polysaccharide pyruvyl transferase family protein
gene-IT767_RS16685	177.667	91	83.5133	36.7033	1.1586	4.67095e-05	0.000174475	IT767_RS16685	WP_023302422.1	TatD family hydrolase
gene-IT767_RS16700	1123.33	621	174.13	82.8367	1.05046	0.000161513	0.000540643	IT767_RS16700	WP_038432206.1	KAP family P-loop domain protein
gene-IT767_RS16710	538.667	292	144.83	68.2767	1.06426	5.93319e-06	2.56643e-05	hxsC	WP_038432213.1	His-Xaa-Ser system radical SAM maturase HxsC
gene-IT767_RS16735	867.333	487	347.053	169.127	1.01601	0.00123538	0.00342402	IT767_RS16735	WP_051962061.1	hypothetical protein
gene-IT767_RS16770	35.6667	99.6667	46.5833	109.3	-1.28586	2.55123e-05	9.91798e-05	IT767_RS16770	WP_001052044.1	hypothetical protein
gene-IT767_RS16820	53.3333	20.3333	10.32	3.43333	1.5559	6.20937e-06	2.67317e-05	IT767_RS16820	WP_038432235.1	SulP family inorganic anion transporter
gene-IT767_RS16855	301.333	2189	106.473	669.047	-2.67807	2.09833e-16	3.69338e-15	iolE	WP_002886970.1	myo-inosose-2 dehydratase
gene-IT767_RS16860	317.333	1728	114.053	531.047	-2.24468	1.26074e-08	8.59104e-08	IT767_RS16860	WP_004152193.1	sugar phosphate isomerase/epimerase
gene-IT767_RS16865	274.667	2074.33	82.3967	545.103	-2.7359	4.06107e-12	4.37275e-11	IT767_RS16865	WP_004186740.1	Gfo/Idh/MocA family oxidoreductase
gene-IT767_RS16870	293.333	1755	41.09	215.753	-2.40812	4.91333e-12	5.17364e-11	iolD	WP_004186736.1	3D-(3%2C5/4)-trihydroxycyclohexane-1%2C2-dione acylhydrolase (decyclizing)
gene-IT767_RS16875	164.333	3082.33	23.3533	381.86	-4.04932	1.83101e-30	1.13428e-28	iolC	WP_038432242.1	5-dehydro-2-deoxygluconokinase
gene-IT767_RS16880	360.667	1151.67	136.193	379.477	-1.50347	1.38099e-16	2.46716e-15	IT767_RS16880	WP_004152190.1	MurR/RpiR family transcriptional regulator
gene-IT767_RS16890	208	2488	85.1867	879.66	-3.4014	2.31562e-18	5.04361e-17	iolB	WP_004186731.1	5-deoxy-glucuronate isomerase
gene-IT767_RS16895	297	4000	55.8567	647.333	-3.56367	4.44059e-19	1.0644e-17	IT767_RS16895	WP_004146794.1	CoA-acylating methylmalonate-semialdehyde dehydrogenase
gene-IT767_RS16900	17	421.667	6.76333	145.933	-4.4425	5.21741e-27	2.41622e-25	IT767_RS16900	WP_004178392.1	TIM barrel protein
gene-IT767_RS16905	453.667	1923.67	85.74	321.163	-1.92537	8.22596e-15	1.24565e-13	IT767_RS16905	WP_002886957.1	DUF853 domain-containing protein
gene-IT767_RS16950	334.667	2311	102.877	618.16	-2.61561	2.54308e-29	1.4441e-27	argF	WP_002886946.1	ornithine carbamoyltransferase
gene-IT767_RS17020	107.667	279.667	18.0967	41.86	-1.2224	7.36662e-07	3.78243e-06	treC	WP_004210626.1	alpha%2Calpha-phosphotrehalase
gene-IT767_RS17050	58.6667	738.667	7.39333	82.2167	-3.49207	1.17e-38	1.26839e-36	nrdD	WP_038432248.1	anaerobic ribonucleoside-triphosphate reductase
gene-IT767_RS17055	1	9	0.973333	7.77	-2.87414	0.000272915	0.000867871	nrdG	WP_004178375.1	anaerobic ribonucleoside-triphosphate reductase-activating protein
gene-IT767_RS17075	56.3333	167.667	14.4733	37.9167	-1.40243	8.51104e-09	5.96148e-08	IT767_RS17075	WP_019704690.1	lactonase family protein
gene-IT767_RS17080	40.3333	152	18.6333	61.4767	-1.74372	1.20793e-12	1.39175e-11	IT767_RS17080	WP_002886899.1	KDGP aldolase family protein
gene-IT767_RS17085	128.667	461.667	34.3633	106.39	-1.65703	2.22796e-11	2.1487e-10	IT767_RS17085	WP_038432250.1	DgaE family pyridoxal phosphate-dependent ammonia lyase
gene-IT767_RS17090	27.3333	113	7.18667	26.0767	-1.87127	6.53005e-12	6.78613e-11	IT767_RS17090	WP_004152268.1	amidohydrolase/deacetylase family metallohydrolase
gene-IT767_RS17095	32.6667	132	18.5233	65.3833	-1.84644	6.06392e-13	7.26757e-12	IT767_RS17095	WP_004152267.1	DUF4310 family protein
gene-IT767_RS17100	72	210	31.1	78.3367	-1.36298	5.16226e-09	3.7309e-08	IT767_RS17100	YP_005224781.1	DUF4311 domain-containing protein
gene-IT767_RS17105	10.3333	27	26.2367	59.2033	-1.20984	0.00256484	0.00661898	IT767_RS17105	WP_002886896.1	DUF4312 family protein
gene-IT767_RS17110	29.3333	103	47.2633	142.28	-1.63925	2.29584e-09	1.74939e-08	IT767_RS17110	WP_002886895.1	hypothetical protein
gene-IT767_RS17145	105.667	367.333	25.4933	78.5067	-1.62944	2.53501e-11	2.41357e-10	IT767_RS17145	WP_009484752.1	aldose 1-epimerase family protein
gene-IT767_RS17215	691	364.667	148.73	67.9	1.10857	6.5083e-09	4.66135e-08	IT767_RS17215	WP_002886718.1	hemolysin family protein
gene-IT767_RS17225	14.6667	46.6667	1.99667	5.48333	-1.48688	1.94443e-06	9.09308e-06	IT767_RS17225	WP_004210661.1	beta-galactosidase
gene-IT767_RS17240	374.333	1677	265.23	1024.88	-1.98331	1.83288e-20	5.17327e-19	IT767_RS17240	WP_002886706.1	YtfJ family protein
gene-IT767_RS17250	395.333	958.333	55.22	117.09	-1.10315	3.78458e-08	2.41666e-07	cpdB	WP_038432256.1	2'%2C3'-cyclic-nucleotide 2'-phosphodiesterase
gene-IT767_RS17260	37.3333	128.333	14.33	42.5467	-1.59939	8.4139e-08	5.06107e-07	IT767_RS17260	WP_002886702.1	SDR family oxidoreductase
gene-IT767_RS17280	3371.67	1741	683.07	311.593	1.12332	5.53732e-10	4.53832e-09	cycA	WP_038432257.1	D-serine/D-alanine/glycine transporter
gene-IT767_RS17295	3805	2041	3917.68	1804.72	1.08223	1.39898e-07	8.09848e-07	rplI	WP_002886682.1	50S ribosomal protein L9
gene-IT767_RS17300	449.667	217.333	2734.4	1117.09	1.22239	9.56581e-08	5.68939e-07	rpsR	WP_000135199.1	30S ribosomal protein S18
gene-IT767_RS17305	2011	924	4536.43	1762.66	1.30697	3.73881e-10	3.11785e-09	priB	WP_002885722.1	primosomal replication protein N
gene-IT767_RS17310	1404.67	687.667	1863.9	781.883	1.21137	1.04612e-07	6.19876e-07	rpsF	WP_002885691.1	30S ribosomal protein S6
gene-IT767_RS17320	203.333	109	50.2267	24.02	1.0546	3.4205e-05	0.000130006	IT767_RS17320	WP_038432259.1	MFS transporter
gene-IT767_RS17330	89.6667	214.667	33.94	70.3633	-1.07994	8.42429e-07	4.27488e-06	IT767_RS17330	WP_004210671.1	L-ribulose-5-phosphate 3-epimerase
gene-IT767_RS17335	62	162.333	34.6067	79.3433	-1.22372	3.46259e-06	1.54794e-05	ulaD	WP_002885684.1	3-keto-L-gulonate-6-phosphate decarboxylase UlaD
gene-IT767_RS17340	16.6667	71.3333	15.8833	58.2567	-1.90846	8.92511e-08	5.33493e-07	ulaC	WP_002885683.1	PTS ascorbate transporter subunit IIA
gene-IT767_RS17345	5.66667	34	13.6	68.04	-2.36372	6.97241e-08	4.25299e-07	ulaB	WP_002885682.1	PTS ascorbate transporter subunit IIB
gene-IT767_RS17370	206.667	891.333	489.667	1837.95	-1.95638	8.63448e-22	2.74577e-20	bsmA	WP_002885674.1	biofilm peroxide resistance protein BsmA
gene-IT767_RS17375	40.6667	142	129.477	399.48	-1.65089	0.000112881	0.000389893	yjfN	WP_002885673.1	DUF1471 family protease activator YjfN
gene-IT767_RS17380	384.333	1176.67	65.7133	178.173	-1.45992	5.33792e-08	3.31104e-07	IT767_RS17380	WP_038432268.1	isovaleryl-CoA dehydrogenase
gene-IT767_RS17390	5156.33	15214.7	557.123	1447	-1.38462	8.51174e-13	9.97933e-12	rnr	WP_002885668.1	ribonuclease R
gene-IT767_RS17410	14	44.6667	39.6433	106.64	-1.49678	3.86609e-07	2.06972e-06	IT767_RS17410	WP_002885663.1	hypothetical protein
gene-IT767_RS17515	263.333	5730.67	40.4033	775.737	-4.27689	2.0442e-86	2.43771e-83	frdA	WP_004177727.1	fumarate reductase (quinol) flavoprotein subunit
gene-IT767_RS17520	79.6667	1887.33	37.3733	771.137	-4.3976	3.06677e-61	9.14282e-59	frdB	WP_004177729.1	fumarate reductase iron-sulfur protein
gene-IT767_RS17525	89.3333	1831	119.733	2070.06	-4.17103	2.16569e-60	6.07668e-58	frdC	WP_002885530.1	fumarate reductase subunit FrdC
gene-IT767_RS17530	58.3333	1219	96.3133	1724.78	-4.21874	7.15817e-63	2.2763e-60	frdD	WP_002885526.1	fumarate reductase subunit FrdD
gene-IT767_RS17535	148	499.333	113.297	331.33	-1.58548	3.77131e-13	4.64836e-12	IT767_RS17535	WP_004222047.1	lipocalin family protein
gene-IT767_RS17545	768.667	2357.67	38616.3	106890	-1.44953	8.52904e-09	5.96532e-08	ecnB	WP_002885518.1	lipoprotein toxin entericidin B
gene-IT767_RS17570	52	14	11.6833	2.81	2.04835	1.6568e-08	1.10996e-07	IT767_RS17570	WP_016529869.1	HlyD family secretion protein
gene-IT767_RS17575	54	28.6667	6.86	3.07333	1.111	0.0019445	0.00515579	IT767_RS17575	WP_038432276.1	peptidase domain-containing ABC transporter
gene-IT767_RS17585	155.333	378.333	266.09	554.377	-1.1218	0.000487822	0.00148116	IT767_RS17585	WP_019725218.1	DUF4156 domain-containing protein
gene-IT767_RS17635	4366.67	18069.7	861.097	3157.09	-1.88394	3.52474e-21	1.05081e-19	aspA	WP_002885424.1	aspartate ammonia-lyase
gene-IT767_RS17640	491.333	2553	109.517	500.993	-2.21292	2.8314e-30	1.73151e-28	IT767_RS17640	WP_002885423.1	anaerobic C4-dicarboxylate transporter
gene-IT767_RS17685	31.3333	13.3333	88.3267	31.43	1.40031	0.000129852	0.000441162	IT767_RS17685	WP_004153693.1	PerC family transcriptional regulator
gene-IT767_RS17710	18	41.3333	3.86	7.9	-1.02725	0.000924622	0.00263153	pgaC	WP_002885393.1	poly-beta-1%2C6 N-acetyl-D-glucosamine synthase
gene-IT767_RS17735	341.667	1382.33	117.493	419.03	-1.85218	1.14253e-22	3.9492e-21	cbpA	WP_032420813.1	curved DNA-binding protein
gene-IT767_RS17740	99.6667	513.667	244.163	1072.54	-2.19885	3.14258e-18	6.69201e-17	cbpM	WP_038432284.1	chaperone modulator CbpM
gene-IT767_RS17765	25	61	5.36	11.6233	-1.12669	0.000381883	0.00118055	IT767_RS17765	WP_004146675.1	alpha-glucosidase/alpha-galactosidase
gene-IT767_RS17830	17.6667	45	12.2967	27.8767	-1.19572	0.00241644	0.00627459	phnN	WP_038432295.1	ribose 1%2C5-bisphosphokinase
gene-IT767_RS17835	8.33333	29	3.7	11.6267	-1.63573	0.000156875	0.000526966	phnP	WP_004186555.1	phosphonate metabolism protein PhnP
gene-IT767_RS17840	4.66667	17.6667	8.05	25.9733	-1.73021	0.00103818	0.00291644	IT767_RS17840	WP_004151729.1	membrane protein
gene-IT767_RS17860	37	89	12.42	26.0833	-1.09517	3.17171e-05	0.000121421	IT767_RS17860	WP_002885156.1	ABC transporter substrate-binding protein
gene-IT767_RS17865	39.3333	329	11.9867	90.64	-2.92217	8.55248e-21	2.45755e-19	IT767_RS17865	WP_004186546.1	carbohydrate kinase family protein
gene-IT767_RS17885	251	8920.67	31.5033	976.03	-4.97467	2.17034e-55	4.141e-53	fdhF	WP_077598951.1	formate dehydrogenase subunit alpha
gene-IT767_RS17940	4.66667	0.666667	2.40667	0.313333	2.75025	0.00864609	0.0198756	IT767_RS17940	WP_038432308.1	fimbrial assembly chaperone
gene-IT767_RS17970	907.333	348	193.643	64.4667	1.56249	2.0408e-06	9.51576e-06	IT767_RS17970	WP_002885079.1	NCS2 family permease
gene-IT767_RS17990	121.667	60.6667	21.3067	9.34	1.16904	1.92117e-05	7.65581e-05	IT767_RS17990	WP_038432309.1	EAL domain-containing protein
gene-IT767_RS18005	19	7	7.41	2.36667	1.59491	0.000215941	0.000702617	IT767_RS18005	WP_004177833.1	ABC transporter permease subunit
gene-IT767_RS18080	340.667	1533	572.193	2209.34	-2.00545	8.41569e-25	3.43101e-23	IT767_RS18080	WP_002884953.1	MmcQ/YjbR family DNA-binding protein
gene-IT767_RS18085	274.667	952.667	329.773	1000.23	-1.64055	4.14565e-18	8.67313e-17	IT767_RS18085	WP_002884951.1	secondary thiamine-phosphate synthase enzyme YjbQ
gene-IT767_RS18110	867.667	2684.67	273.143	739.397	-1.46021	4.50503e-11	4.19707e-10	IT767_RS18110	WP_038432315.1	quinone oxidoreductase
gene-IT767_RS18125	283.667	979.667	253.137	755.03	-1.61938	1.42491e-19	3.63466e-18	IT767_RS18125	WP_002884935.1	cupin domain-containing protein
gene-IT767_RS18135	238.667	742	1986.13	5122.27	-1.44606	3.06489e-08	1.99176e-07	IT767_RS18135	WP_004151747.1	CsbD family protein
gene-IT767_RS18180	2296.67	5477.67	514.95	1074.66	-1.07721	6.15583e-07	3.19514e-06	IT767_RS18180	WP_002884747.1	maltoporin
gene-IT767_RS18190	1156.67	2919.67	284.673	627.887	-1.15519	6.58435e-06	2.81933e-05	malE	WP_002884740.1	maltose/maltodextrin ABC transporter substrate-binding protein MalE
gene-IT767_RS18210	50	116.333	11.4267	23.2433	-1.04107	0.000861141	0.00247448	IT767_RS18210	WP_023287011.1	L-serine ammonia-lyase%2C iron-sulfur-dependent%2C subunit alpha
gene-IT767_RS18215	1.33333	30	0.573333	12.2067	-4.21334	5.69278e-13	6.83993e-12	IT767_RS18215	WP_038432318.1	AzlC family ABC transporter permease
gene-IT767_RS18220	1	7	2.25667	13.3433	-2.52115	0.00382399	0.00950979	IT767_RS18220	WP_004177855.1	AzlD domain-containing protein
gene-IT767_RS18225	10	32	14.4167	39.64	-1.49636	0.000896971	0.00256354	IT767_RS18225	WP_004178266.1	Rid family detoxifying hydrolase
gene-IT767_RS18270	20.3333	70.6667	8.46333	25.8567	-1.63507	8.00681e-06	3.39489e-05	IT767_RS18270	WP_002884614.1	SDR family oxidoreductase
gene-IT767_RS18275	1	8.33333	1.27667	9.42	-2.79273	0.00524255	0.0126298	IT767_RS18275	WP_038432320.1	PTS sugar transporter subunit IIA
gene-IT767_RS18290	4	14	1.54667	4.77	-1.60192	0.00271996	0.00696415	IT767_RS18290	WP_032104777.1	PTS system mannose/fructose/sorbose family transporter subunit IID
gene-IT767_RS18315	631	1607.33	248.06	559.84	-1.19103	3.15894e-10	2.63891e-09	iclR	WP_002884578.1	glyoxylate bypass operon transcriptional repressor IclR
gene-IT767_RS18320	105	294.667	16.1067	39.3233	-1.3007	3.32838e-05	0.000126808	aceK	WP_002884575.1	bifunctional isocitrate dehydrogenase kinase/phosphatase
gene-IT767_RS18325	279	1138.67	61.6967	219.403	-1.84764	2.3733e-09	1.80265e-08	aceA	WP_002884570.1	isocitrate lyase
gene-IT767_RS18330	317.667	1189.67	55.0967	181.487	-1.72865	1.26818e-10	1.11404e-09	aceB	WP_015959246.1	malate synthase A
gene-IT767_RS18365	1191.33	462	208.563	70.8767	1.54527	6.44241e-08	3.955e-07	purH	WP_004178254.1	bifunctional phosphoribosylaminoimidazolecarboxamide formyltransferase/IMP cyclohydrolase
gene-IT767_RS18370	3472	982.333	778.17	193.96	1.98857	3.61428e-20	1.00233e-18	purD	WP_002884357.1	phosphoribosylamine--glycine ligase
gene-IT767_RS18375	255	1819.67	55.3833	346.57	-2.66806	1.61718e-33	1.24419e-31	zraR	YP_005224524.1	sigma-54-dependent response regulator transcription factor ZraR
gene-IT767_RS18380	118	639.333	24.0833	116.487	-2.27907	4.7184e-21	1.38931e-19	zraS	WP_038432324.1	two-component system sensor histidine kinase ZraS
gene-IT767_RS18390	255.333	138.333	128.85	62.5233	1.03133	3.27197e-06	1.46685e-05	IT767_RS18390	WP_002884344.1	DUF1481 domain-containing protein
gene-IT767_RS18460	339	1254	828.773	2618.06	-1.7218	2.17646e-20	6.07117e-19	IT767_RS18460	WP_002884150.1	PTS sugar transporter subunit IIB
gene-IT767_RS18465	177.667	564	393.183	1067.54	-1.50005	1.2833e-15	2.09635e-14	IT767_RS18465	WP_002884149.1	PTS lactose/cellobiose transporter subunit IIA
gene-IT767_RS18470	64	1513.33	13.81	288.39	-4.40204	2.58994e-75	1.54425e-72	dcuB	WP_002884148.1	anaerobic C4-dicarboxylate transporter DcuB
gene-IT767_RS18485	7243.67	4055	11376.8	5411.71	1.02392	7.38295e-05	0.000264088	rplL	WP_002884142.1	50S ribosomal protein L7/L12
gene-IT767_RS18490	14966	7912	12770	5845.62	1.09898	1.36815e-06	6.66606e-06	rplJ	WP_001207203.1	50S ribosomal protein L10
gene-IT767_RS18500	2956.33	1548	3332.55	1507.47	1.10936	2.17181e-07	1.2032e-06	rplK	WP_002884034.1	50S ribosomal protein L11
gene-IT767_RS18510	2398	1220.67	3411.52	1498.76	1.14114	1.01163e-08	6.99342e-08	secE	WP_002883772.1	preprotein translocase subunit SecE
gene-IT767_RS18665	284.333	815.667	126.273	316.72	-1.3523	3.63994e-12	3.94602e-11	udp	WP_002883419.1	uridine phosphorylase
gene-IT767_RS18705	322	876.333	112.08	267.74	-1.27321	2.49331e-13	3.14705e-12	IT767_RS18705	WP_020804042.1	Rpn family recombination-promoting nuclease/putative transposase
gene-IT767_RS18725	157	42	152.97	36.07	2.05709	1.34429e-13	1.75678e-12	IT767_RS18725	WP_002883404.1	thioesterase family protein
gene-IT767_RS18790	1073	2491.33	266.413	546.187	-1.04452	5.23641e-07	2.74782e-06	hemX	WP_004150429.1	uroporphyrinogen-III C-methyltransferase
gene-IT767_RS18905	74.3333	32	25.1367	9.38667	1.38993	2.06511e-07	1.15347e-06	IT767_RS18905	WP_002883211.1	LysR family transcriptional regulator
gene-IT767_RS18935	396.667	2067.33	76.1	351.323	-2.22158	1.34075e-20	3.80676e-19	ilvC	WP_038432338.1	ketol-acid reductoisomerase
gene-IT767_RS18950	897	2332	132.143	302.247	-1.20758	5.90889e-12	6.16748e-11	ilvD	WP_002883173.1	dihydroxy-acid dehydratase
gene-IT767_RS18955	882	2502.33	297.61	740.207	-1.33216	4.96767e-13	6.02946e-12	ilvE	WP_002883171.1	branched-chain-amino-acid transaminase
gene-IT767_RS18960	25	74.3333	99.6	250.797	-1.3936	9.72853e-07	4.87448e-06	ilvM	WP_002883170.1	acetolactate synthase 2 small subunit
gene-IT767_RS19055	2790	6862	961.557	2059.1	-1.12288	2.29019e-10	1.94381e-09	oxyR	WP_002883015.1	DNA-binding transcriptional regulator OxyR
gene-IT767_RS19060	418	1764	87.4333	325.187	-1.9113	9.76318e-22	3.08413e-20	argH	WP_004146283.1	argininosuccinate lyase
gene-IT767_RS19065	304.333	2359.33	131.78	891.707	-2.78469	1.12746e-45	1.6297e-43	argB	WP_015959218.1	acetylglutamate kinase
gene-IT767_RS19070	426.333	3354	131.213	902.807	-2.80942	8.28907e-35	7.63388e-33	argC	WP_038432340.1	N-acetyl-gamma-glutamyl-phosphate reductase
gene-IT767_RS19075	235.333	783.667	60.3733	178.203	-1.56989	5.25165e-13	6.35796e-12	argE	WP_004177969.1	acetylornithine deacetylase
gene-IT767_RS19085	138.667	509.333	77.1667	244.04	-1.69258	1.45386e-07	8.37547e-07	zinT	WP_004187297.1	metal-binding protein ZinT
gene-IT767_RS19095	24	103	12.9267	49.6267	-1.94412	2.00535e-11	1.94818e-10	fsa	WP_004177977.1	fructose-6-phosphate aldolase
gene-IT767_RS19100	138	4608.33	37.69	1098.27	-4.88923	3.63891e-97	5.78586e-94	IT767_RS19100	WP_038432341.1	glycerol dehydrogenase
gene-IT767_RS19145	523.667	258.333	1152.8	489.627	1.1849	5.16152e-09	3.7309e-08	metJ	WP_002882924.1	met regulon transcriptional regulator MetJ
gene-IT767_RS19175	1059	2745	228.223	523.963	-1.2123	2.03178e-12	2.28575e-11	hslU	WP_002882917.1	HslU--HslV peptidase ATPase subunit
gene-IT767_RS19185	2093.67	7101.33	1888.64	5509.21	-1.58787	3.15557e-16	5.43395e-15	rraA	WP_002882913.1	ribonuclease E activity regulator RraA
gene-IT767_RS19190	2693	6165	869.353	1739.03	-1.0196	1.26836e-08	8.63066e-08	pfkA	WP_002882911.1	6-phosphofructokinase
gene-IT767_RS19240	21.3333	5.33333	4.08	0.943333	2.13365	2.3208e-06	1.0727e-05	rhaB	WP_002882885.1	rhamnulokinase
gene-IT767_RS19285	21	135.667	4.82667	27.52	-2.51996	5.35898e-18	1.10183e-16	IT767_RS19285	WP_038432350.1	MFS transporter
gene-IT767_RS19290	97	435.667	12.2633	48.5533	-1.99875	1.23713e-20	3.53361e-19	IT767_RS19290	WP_004178018.1	alpha-galactosidase
gene-IT767_RS19310	31.3333	80	66.5433	145.407	-1.18819	0.000644364	0.00191264	IT767_RS19310	WP_004146241.1	AzlD domain-containing protein
gene-IT767_RS19325	4993.33	22991.3	423.743	1714.53	-2.02857	9.97325e-28	4.85433e-26	fdnG	WP_085921749.1	formate dehydrogenase-N subunit alpha
gene-IT767_RS19330	776	4183.67	274.02	1292.97	-2.26209	8.72061e-40	1.01457e-37	fdxH	WP_002882822.1	formate dehydrogenase subunit beta
gene-IT767_RS19335	595.667	2387.33	343.25	1189.28	-1.82285	3.23223e-23	1.15923e-21	fdoI	WP_002882818.1	formate dehydrogenase cytochrome b556 subunit
gene-IT767_RS19375	447.333	1542	281.007	842.9	-1.60992	1.40471e-14	2.08089e-13	yihX	WP_004151865.1	glucose-1-phosphatase
gene-IT767_RS19425	133.667	61.6667	46.93	19.1833	1.28375	2.69805e-06	1.23037e-05	IT767_RS19425	WP_004150336.1	acyltransferase
gene-IT767_RS19440	156.667	702.667	547.057	2060.99	-1.98909	4.36799e-17	8.23531e-16	IT767_RS19440	WP_002882612.1	YihD family protein
gene-IT767_RS19495	1097.33	3679	393.95	1144.61	-1.56805	2.59373e-15	4.09672e-14	rbsB	WP_038432355.1	ribose ABC transporter substrate-binding protein RbsB
gene-IT767_RS19505	4007	1878.67	748.4	303.857	1.28164	7.56941e-05	0.000270457	rbsA	WP_002882529.1	ribose ABC transporter ATP-binding protein RbsA
gene-IT767_RS19555	814.667	318	1178	392.423	1.53722	6.40378e-13	7.63651e-12	atpI	WP_038432357.1	F0F1 ATP synthase subunit I
gene-IT767_RS19560	2087	686	841.257	241.487	1.7792	8.41261e-16	1.38373e-14	atpB	WP_004173838.1	F0F1 ATP synthase subunit A
gene-IT767_RS19565	5641.33	1885.33	28675.5	7998.14	1.76598	6.87423e-09	4.87222e-08	atpE	WP_000429386.1	F0F1 ATP synthase subunit C
gene-IT767_RS19570	2504	774.667	2371.03	629.62	1.87572	2.77013e-19	6.88205e-18	atpF	WP_004107293.1	F0F1 ATP synthase subunit B
gene-IT767_RS19575	3703.67	1145.33	2805.75	749.657	1.8758	4.14004e-20	1.12846e-18	atpH	WP_004144994.1	F0F1 ATP synthase subunit delta
gene-IT767_RS19580	23865.7	9155.33	4327.21	1448.35	1.56596	2.44006e-19	6.09376e-18	atpA	WP_004144995.1	F0F1 ATP synthase subunit alpha
gene-IT767_RS19585	9287.67	3773.67	3441.29	1225.23	1.47703	1.49793e-14	2.21211e-13	atpG	WP_004144996.1	F0F1 ATP synthase subunit gamma
gene-IT767_RS19640	466.333	1642.33	118.593	364.12	-1.64102	5.55512e-16	9.33026e-15	IT767_RS19640	WP_038432364.1	glycoside hydrolase
gene-IT767_RS19645	67	182.667	32.2233	76.7133	-1.27617	7.13072e-06	3.03963e-05	IT767_RS19645	WP_038432366.1	glucosamine-6-phosphate deaminase
gene-IT767_RS19660	984.333	3350.33	683.363	2010.65	-1.59617	2.0446e-12	2.29476e-11	IT767_RS19660	WP_004151543.1	NAD(P)H-dependent oxidoreductase
gene-IT767_RS19690	2707.33	1385.67	455.477	203.663	1.14713	4.46643e-08	2.80696e-07	yidC	WP_004150295.1	membrane protein insertase YidC
gene-IT767_RS19695	89	27.3333	354.557	95.0967	1.84592	5.31197e-05	0.00019551	yidD	WP_004151536.1	membrane protein insertion efficiency factor YidD
gene-IT767_RS19700	190.667	83	311.63	117.297	1.36624	2.89009e-09	2.16591e-08	rnpA	WP_004151535.1	ribonuclease P protein component
gene-IT767_RS19705	83.3333	29	5484.18	1712.45	1.69828	2.31045e-08	1.51802e-07	rpmH	WP_000831330.1	50S ribosomal protein L34
gene-IT767_RS19720	436.667	229.333	122.43	57.1667	1.09231	8.48473e-08	5.09725e-07	recF	WP_004150293.1	DNA replication/repair protein RecF
gene-IT767_RS19760	170	428.333	43.9867	95.5833	-1.14404	2.10539e-05	8.30664e-05	dgoD	WP_004150286.1	galactonate dehydratase
gene-IT767_RS19765	42.3333	114.333	9.22333	21.3767	-1.24926	2.90287e-05	0.000111847	IT767_RS19765	WP_038433401.1	MFS transporter
gene-IT767_RS19780	75.3333	348.667	90.5067	372.12	-2.06084	1.25495e-06	6.17762e-06	ibpA	WP_004151523.1	heat shock chaperone IbpA
gene-IT767_RS19785	7	90	7.83333	92.7233	-3.54673	2.22417e-09	1.7002e-08	ibpB	WP_004181593.1	heat shock chaperone IbpB
gene-IT767_RS19795	308.667	1768	51.7433	261.52	-2.35505	7.99923e-29	4.28723e-27	IT767_RS19795	WP_004145072.1	putative transporter
gene-IT767_RS19800	63	177	30.13	75.29	-1.33842	1.42e-05	5.78429e-05	IT767_RS19800	WP_004151520.1	GntR family transcriptional regulator
gene-IT767_RS19810	105.667	255.333	23.07	48.1	-1.08725	2.05166e-06	9.55707e-06	IT767_RS19810	WP_002923306.1	6-phospho-alpha-glucosidase
gene-IT767_RS19820	45.6667	22.6667	73.35	32.6833	1.14974	0.000515666	0.00155778	IT767_RS19820	WP_002923304.1	DUF202 domain-containing protein
gene-IT767_RS19835	23.3333	53.3333	5.05667	10.0667	-1.01799	0.000963941	0.00272878	dsdX	WP_004173855.1	D-serine transporter DsdX
gene-IT767_RS19880	822	3163.67	134.523	458.123	-1.77963	6.13349e-21	1.77314e-19	ilvB	WP_004173858.1	acetolactate synthase large subunit
gene-IT767_RS19885	23.3333	139	67.3467	348.113	-2.42169	1.67246e-10	1.44261e-09	ilvN	WP_002923283.1	acetolactate synthase small subunit
gene-IT767_RS19915	26.6667	92.6667	56.42	165.637	-1.61697	2.53142e-06	1.16216e-05	IT767_RS19915	WP_004173862.1	DNA-binding transcriptional regulator
gene-IT767_RS19920	23.6667	61.3333	39.0767	84.62	-1.18617	5.7901e-05	0.000211476	IT767_RS19920	WP_038432383.1	type II toxin-antitoxin system RelE/ParE family toxin
gene-IT767_RS19975	71	34.6667	15.54	6.50667	1.21392	7.47059e-06	3.18167e-05	IT767_RS19975	WP_002923156.1	PTS cellobiose transporter subunit IIC
gene-IT767_RS19980	20.3333	4.66667	46.11	8.01	2.30894	0.000108175	0.000374725	IT767_RS19980	WP_004145041.1	PTS sugar transporter subunit IIB
gene-IT767_RS20005	17.3333	40.3333	7.93	16.2533	-1.04432	0.00132558	0.00364229	galB	WP_004145037.1	4-oxalmesaconate hydratase
gene-IT767_RS20020	25	56.6667	9.26333	19.0667	-1.03231	0.0010876	0.00303918	IT767_RS20020	WP_014906748.1	NAD(P)-dependent oxidoreductase
gene-IT767_RS20075	79.3333	230	96.2033	239.68	-1.37144	3.79204e-05	0.000143215	IT767_RS20075	WP_038432398.1	GNAT family N-acetyltransferase
gene-IT767_RS20105	9.33333	30	7.02	19.2467	-1.49081	0.000312342	0.000980824	IT767_RS20105	WP_038432402.1	peroxidase-related enzyme
gene-IT767_RS20125	302	841	213.16	514.233	-1.30768	7.66932e-09	5.41965e-08	IT767_RS20125	WP_002922970.1	NUDIX hydrolase
gene-IT767_RS20140	151.333	351.333	44.05	89.16	-1.04165	1.39135e-06	6.76528e-06	IT767_RS20140	WP_004901462.1	NAD(P)-dependent alcohol dehydrogenase
gene-IT767_RS20155	9.66667	26.3333	2.93	7.26667	-1.28512	0.0019491	0.00516224	IT767_RS20155	WP_038432405.1	zinc-binding alcohol dehydrogenase family protein
gene-IT767_RS20175	45	109.333	5.16	10.9367	-1.10257	9.54192e-07	4.78601e-06	yicI	WP_023280660.1	alpha-xylosidase
gene-IT767_RS20180	26.3333	191	12.5733	79.8233	-2.68341	4.88659e-21	1.43e-19	IT767_RS20180	WP_004889196.1	SIS domain-containing protein
gene-IT767_RS20200	122.667	45	25.0633	8.15333	1.61349	0.000971627	0.00274728	IT767_RS20200	WP_002922950.1	uracil-xanthine permease family protein
gene-IT767_RS20215	311.667	114.333	118.363	38.4933	1.6083	3.86345e-16	6.62902e-15	IT767_RS20215	WP_002922941.1	aquaporin
gene-IT767_RS20230	59	32.3333	25.78	12.8033	1.01564	0.000249446	0.000800711	IT767_RS20230	WP_014906767.1	CDP-diacylglycerol diphosphatase
gene-IT767_RS20255	512.333	1336.33	233.833	537.6	-1.22326	1.53093e-08	1.02998e-07	fpr	WP_004173895.1	ferredoxin--NADP(+) reductase
gene-IT767_RS20260	568.667	300.667	172.487	80.18	1.09145	1.6525e-07	9.38383e-07	glpX	WP_002922903.1	class II fructose-bisphosphatase
gene-IT767_RS20265	1642.67	700	211.77	80.5167	1.39203	1.30824e-13	1.71436e-12	recG	WP_004889209.1	ATP-dependent DNA helicase RecG
gene-IT767_RS20270	154	72.3333	78.2667	33.13	1.23423	0.00159819	0.00432163	trmH	WP_002922901.1	tRNA (guanosine(18)-2'-O)-methyltransferase TrmH
gene-IT767_RS20305	308.333	58.3333	87.4367	14.6567	2.5692	3.61834e-18	7.60329e-17	IT767_RS20305	WP_038432428.1	methylated-DNA--[protein]-cysteine S-methyltransferase
gene-IT767_RS20310	790	28.3333	359.603	11.3767	4.96016	3.89321e-85	3.71412e-82	IT767_RS20310	WP_038432432.1	isocitrate lyase/phosphoenolpyruvate mutase family protein
gene-IT767_RS20355	38.6667	135	11.65	36.15	-1.6433	1.62685e-06	7.75232e-06	IT767_RS20355	WP_077255093.1	SMP-30/gluconolactonase/LRE family protein
gene-IT767_RS20380	810	304.333	4343.29	1351.76	1.59609	5.86477e-08	3.6237e-07	rpmB	WP_000091955.1	50S ribosomal protein L28
gene-IT767_RS20385	533	282	12419.7	5530.26	1.10318	3.29274e-05	0.00012555	rpmG	WP_002922510.1	50S ribosomal protein L33
gene-IT767_RS20470	5076	13920.3	1518.78	3640.41	-1.28492	7.28268e-11	6.60209e-10	tdh	WP_002922461.1	L-threonine 3-dehydrogenase
gene-IT767_RS20490	160.667	1305.67	29.0267	208.387	-2.84984	1.86633e-32	1.34885e-30	gpmM	WP_004152046.1	2%2C3-bisphosphoglycerate-independent phosphoglycerate mutase
gene-IT767_RS20545	85	1009.67	541.503	5479.88	-3.40398	2.56155e-36	2.54554e-34	IT767_RS20545	WP_002922402.1	hypothetical protein
gene-IT767_RS20570	67	213	41.3867	115.517	-1.50648	1.38477e-09	1.0723e-08	IT767_RS20570	WP_004145238.1	glutathione S-transferase
gene-IT767_RS20590	15.3333	114.667	13.7933	91.41	-2.75359	4.87036e-10	3.99856e-09	IT767_RS20590	WP_002922360.1	4Fe-4S binding protein
gene-IT767_RS20615	25	63.6667	6.29	14.3633	-1.19439	8.65973e-05	0.000305524	IT767_RS20615	WP_002922349.1	sugar ABC transporter permease
gene-IT767_RS20625	33	184	10.23	50.4567	-2.31392	1.30525e-15	2.12493e-14	xylF	WP_004152040.1	D-xylose ABC transporter substrate-binding protein
gene-IT767_RS20630	214.667	489.333	47.09	95.24	-1.03505	1.187e-05	4.88947e-05	xylA	WP_002922139.1	xylose isomerase
gene-IT767_RS20680	6907.67	3566.33	54711	23303.1	1.14569	1.06781e-06	5.3279e-06	cspA	WP_000014594.1	RNA chaperone/antiterminator CspA
gene-IT767_RS20690	44	181.333	9.24333	34.29	-1.88853	2.26331e-11	2.17661e-10	IT767_RS20690	WP_038432463.1	aromatic acid/H+ symport family MFS transporter
gene-IT767_RS20700	323.333	1852	103.577	514.69	-2.33805	8.63767e-28	4.29184e-26	ghrB	WP_004145219.1	glyoxylate/hydroxypyruvate reductase GhrB
gene-IT767_RS20705	324.333	5579.67	73.25	1104.71	-3.93017	1.34065e-49	2.20514e-47	IT767_RS20705	WP_002921927.1	MFS transporter
gene-IT767_RS20710	118.667	1613	39.8467	476.28	-3.59702	4.85433e-77	3.30788e-74	IT767_RS20710	WP_002921921.1	sugar kinase
gene-IT767_RS20715	186	808.667	84.1233	322.797	-1.95686	4.76867e-27	2.24992e-25	IT767_RS20715	WP_002921919.1	hypothetical protein
gene-IT767_RS20735	31.3333	83.6667	33.66	79.0033	-1.26115	0.00061829	0.00183983	IT767_RS20735	WP_004181509.1	N-acetyltransferase
gene-IT767_RS20770	4508	27891.3	777.567	4228.25	-2.45604	2.10389e-22	6.87367e-21	IT767_RS20770	WP_002921789.1	ABC transporter substrate-binding protein
gene-IT767_RS20775	296.333	1060	88.9133	279.663	-1.6702	3.04646e-15	4.76447e-14	dppB	WP_002921786.1	dipeptide ABC transporter permease DppB
gene-IT767_RS20780	647	2667.67	228.087	829.1	-1.88434	3.99189e-14	5.63353e-13	dppC	WP_004145207.1	dipeptide ABC transporter permease DppC
gene-IT767_RS20785	998.667	3165	315.083	876.277	-1.4989	5.5003e-14	7.53921e-13	dppD	WP_002921785.1	dipeptide ABC transporter ATP-binding protein
gene-IT767_RS20790	935.333	3697	283.68	973.873	-1.80486	6.43353e-20	1.73378e-18	dppF	WP_002921784.1	dipeptide ABC transporter ATP-binding subunit DppF
gene-IT767_RS20800	8.66667	28	6.37333	17.95	-1.49935	0.00308747	0.00781285	bcsO	WP_038432469.1	cellulose biosynthesis protein BcsO
gene-IT767_RS20885	1866.33	982	422.383	196.7	1.08905	1.56459e-05	6.33004e-05	IT767_RS20885	WP_002921438.1	dicarboxylate/amino acid:cation symporter
gene-IT767_RS20920	47.6667	204.667	21.46	80.4833	-1.93844	5.97252e-14	8.16301e-13	IT767_RS20920	WP_002921336.1	SDR family oxidoreductase
gene-IT767_RS20945	1699	4394.33	360.45	816.023	-1.19554	4.56777e-08	2.86688e-07	gorA	WP_038432478.1	glutathione-disulfide reductase
gene-IT767_RS20960	2139.67	4892	281.563	570.447	-1.02727	4.23612e-10	3.50196e-09	prlC	WP_004151426.1	oligopeptidase A
gene-IT767_RS20970	1218.67	5617	234.557	949.337	-2.03714	1.01948e-28	5.34385e-27	dtpB	WP_002921264.1	dipeptide/tripeptide permease DtpB
gene-IT767_RS20975	1224.33	10132	1327.46	9421.53	-2.8689	3.57961e-30	2.16136e-28	uspA	WP_004145166.1	universal stress protein UspA
gene-IT767_RS21000	7.33333	30.6667	9.60667	35.3333	-1.88776	4.04891e-07	2.1555e-06	nikR	WP_002921188.1	nickel-responsive transcriptional regulator NikR
gene-IT767_RS21005	32.6667	188.667	13.76	69.0167	-2.34839	3.15066e-16	5.43395e-15	nikE	WP_004173958.1	nickel import ATP-binding protein NikE
gene-IT767_RS21010	32	129	14.0367	49.9533	-1.83772	4.16737e-08	2.64692e-07	IT767_RS21010	WP_004173959.1	nickel import ATP-binding protein NikD
gene-IT767_RS21015	27.6667	105.667	10.87	36.9633	-1.78587	4.79251e-05	0.000178178	nikC	WP_004901155.1	nickel ABC transporter permease subunit NikC
gene-IT767_RS21020	13	63	4.30667	18.68	-2.11128	1.03667e-09	8.17343e-09	nikB	WP_038432485.1	nickel ABC transporter permease subunit NikB
gene-IT767_RS21025	10.6667	123	1.90667	19.6033	-3.35724	1.2052e-23	4.52663e-22	nikA	WP_004181484.1	nickel ABC transporter substrate-binding protein
gene-IT767_RS21035	37.3333	103.667	31.0333	74.58	-1.29556	1.51576e-06	7.29585e-06	IT767_RS21035	WP_004181483.1	phenolic acid decarboxylase
gene-IT767_RS21040	210.667	112	55.1767	25.9	1.07706	3.56172e-06	1.59077e-05	arnB	WP_002921037.1	UDP-4-amino-4-deoxy-L-arabinose aminotransferase
gene-IT767_RS21045	293	91.3333	92.23	25.5433	1.8411	1.96965e-11	1.9174e-10	arnC	WP_002921035.1	undecaprenyl-phosphate 4-deoxy-4-formamido-L-arabinose transferase ArnC
gene-IT767_RS21060	1746	947.333	293.457	140.867	1.04456	2.80779e-09	2.11249e-08	arnT	WP_004151418.1	lipid IV(A) 4-amino-4-deoxy-L-arabinosyltransferase
gene-IT767_RS21100	7754	2284	935.867	246.127	1.92035	1.02272e-18	2.36814e-17	zntA	WP_004145145.1	Zn(II)/Cd(II)/Pb(II) translocating P-type ATPase ZntA
gene-IT767_RS21145	190	45.3333	35.3167	7.49	2.22614	1.12617e-15	1.84599e-14	IT767_RS21145	WP_004181476.1	PLP-dependent aminotransferase family protein
gene-IT767_RS21155	90	30.3333	21.1233	6.15667	1.74465	4.68159e-10	3.8502e-09	IT767_RS21155	WP_004150081.1	amino acid permease
gene-IT767_RS21160	620.667	1586.33	167.613	377.177	-1.18061	3.2808e-08	2.11765e-07	livJ	WP_047671394.1	branched chain amino acid ABC transporter substrate-binding protein LivJ
gene-IT767_RS21210	7	2	2.57	0.603333	1.91253	0.00364512	0.00909849	ugpA	WP_002920792.1	sn-glycerol-3-phosphate ABC transporter permease UgpA
gene-IT767_RS21215	28.3333	7	10.99	2.21333	2.18773	1.06957e-06	5.33109e-06	ugpE	WP_004145129.1	sn-glycerol-3-phosphate ABC transporter permease UgpE
gene-IT767_RS21220	361.667	117.333	102.58	29.6233	1.77698	1.00599e-11	1.02098e-10	IT767_RS21220	WP_004150074.1	sn-glycerol-3-phosphate import ATP-binding protein UgpC
gene-IT767_RS21230	150.667	511.667	327.11	944.813	-1.59551	1.40059e-16	2.49284e-15	IT767_RS21230	WP_004185983.1	DUF2756 family protein
gene-IT767_RS21250	619	1551.33	181.897	397.053	-1.14707	1.69243e-10	1.4572e-09	IT767_RS21250	WP_020316712.1	oxidoreductase
gene-IT767_RS21255	88	259	44.1333	113.58	-1.38384	6.80277e-10	5.49986e-09	IT767_RS21255	WP_002920779.1	pirin family protein
gene-IT767_RS21265	16.6667	76.3333	12.7533	52.31	-2.04347	2.59727e-06	1.1901e-05	gntK	WP_002920775.1	gluconokinase
gene-IT767_RS21285	1127.33	4006.67	137.76	432.203	-1.66253	5.80549e-17	1.07334e-15	glgB	WP_004150069.1	1%2C4-alpha-glucan branching enzyme
gene-IT767_RS21290	1376.33	3670.67	188.747	440.667	-1.24246	4.26329e-12	4.56986e-11	glgX	WP_004174015.1	glycogen debranching protein GlgX
gene-IT767_RS21295	766.333	5103	170.96	995.08	-2.55971	8.99673e-32	6.21948e-30	glgC	WP_002920566.1	glucose-1-phosphate adenylyltransferase
gene-IT767_RS21300	1061.67	5028.67	210.497	873.457	-2.07212	4.01424e-26	1.75669e-24	glgA	WP_002920564.1	glycogen synthase GlgA
gene-IT767_RS21305	1115	4331.33	120.11	405.737	-1.77258	1.5389e-15	2.47992e-14	glgP	WP_002920561.1	glycogen phosphorylase
gene-IT767_RS21320	679.667	247.667	126.987	40.5667	1.63065	4.30398e-14	6.02053e-13	glpD	WP_038432529.1	glycerol-3-phosphate dehydrogenase
gene-IT767_RS21325	254	107	513.96	185.14	1.41376	4.2474e-12	4.56308e-11	glpE	WP_002920552.1	thiosulfate sulfurtransferase GlpE
gene-IT767_RS21330	424.667	224.333	167.88	78.1567	1.08262	1.60384e-07	9.14018e-07	glpG	WP_038432532.1	rhomboid family intramembrane serine protease GlpG
gene-IT767_RS21335	373.333	198.333	167.283	77.73	1.07987	3.60181e-07	1.93912e-06	IT767_RS21335	WP_002920548.1	DeoR/GlpR family transcriptional regulator
gene-IT767_RS21380	28.3333	236.333	145.053	1020.79	-2.89019	3.07529e-18	6.57808e-17	feoC	WP_002920509.1	[Fe-S]-dependent transcriptional repressor FeoC
gene-IT767_RS21385	259.667	3530.67	29.7533	358.803	-3.60176	1.44458e-48	2.22279e-46	feoB	WP_014906839.1	Fe(2+) transporter permease subunit FeoB
gene-IT767_RS21390	7.33333	50	44.6567	257.363	-2.58031	2.66842e-11	2.53286e-10	feoA	WP_002920506.1	ferrous iron transporter A
gene-IT767_RS21405	541.667	1985.67	259.523	834.753	-1.7055	2.43933e-17	4.77389e-16	ompR	WP_001157751.1	two-component system response regulator OmpR
gene-IT767_RS21415	2080	5860	354.66	884.097	-1.32431	3.12666e-07	1.69287e-06	pckA	WP_004210368.1	phosphoenolpyruvate carboxykinase (ATP)
gene-IT767_RS21490	801	367	315.343	125.477	1.3085	4.61927e-11	4.29511e-10	dam	WP_002920260.1	adenine-specific DNA-methyltransferase
gene-IT767_RS21510	126	323.667	26.4667	59.3367	-1.18851	3.25669e-07	1.75928e-06	cysG	WP_038432543.1	siroheme synthase CysG
gene-IT767_RS21515	2.33333	26	4.79333	45.2567	-3.23751	8.74582e-07	4.41923e-06	nirD	WP_002920249.1	nitrite reductase small subunit NirD
gene-IT767_RS21520	48.3333	241.333	5	22.1567	-2.15523	8.35254e-09	5.87635e-08	nirB	WP_002920243.1	nitrite reductase large subunit NirB
gene-IT767_RS21540	4	14.3333	90.77	288.59	-1.64653	0.00159495	0.00431532	IT767_RS21540	WP_002920231.1	YhfG family protein
gene-IT767_RS21555	314.667	2262.67	76.1433	477.39	-2.67684	4.81115e-27	2.24992e-25	IT767_RS21555	WP_038432547.1	aspartate aminotransferase family protein
gene-IT767_RS21615	10.3333	25.3333	74.5833	150.78	-1.10965	0.00462098	0.0112402	IT767_RS21615	WP_002920136.1	protein SlyX
gene-IT767_RS21635	94.3333	51	154.087	72.2167	1.05042	6.77308e-05	0.000244384	tusC	WP_004174061.1	sulfurtransferase complex subunit TusC
gene-IT767_RS21645	1337.67	569.667	1993.1	720.563	1.41877	1.05887e-08	7.28833e-08	rpsL	WP_002920115.1	30S ribosomal protein S12
gene-IT767_RS21650	3120.33	1197.33	2941.93	970.727	1.56664	9.9803e-10	7.931e-09	rpsG	WP_002920113.1	30S ribosomal protein S7
gene-IT767_RS21655	44666.7	21160	5610.09	2323.34	1.26732	1.5058e-07	8.62262e-07	fusA	WP_002920103.1	elongation factor G
gene-IT767_RS21665	653.333	341	7462.06	3334.61	1.09768	2.13565e-07	1.18592e-06	bfd	WP_004152415.1	bacterioferritin-associated ferredoxin
gene-IT767_RS21680	669	217.667	1536.23	423.203	1.80805	1.10261e-12	1.27967e-11	rpsJ	WP_001181005.1	30S ribosomal protein S10
gene-IT767_RS21685	11663.7	3212.33	6752.65	1617.29	2.04642	3.90606e-16	6.6781e-15	rplC	WP_002919796.1	50S ribosomal protein L3
gene-IT767_RS21690	12425.7	3788.33	7619.59	2018.79	1.90118	6.8454e-13	8.14278e-12	rplD	WP_002919794.1	50S ribosomal protein L4
gene-IT767_RS21695	2893.33	1064.33	7167.33	2236.81	1.63183	1.01873e-09	8.05313e-09	rplW	WP_000617546.1	50S ribosomal protein L23
gene-IT767_RS21700	12363.3	5031.33	4881.4	1740.81	1.4784	1.42543e-10	1.24302e-09	rplB	WP_002919786.1	50S ribosomal protein L2
gene-IT767_RS21705	2128.67	820.333	6672.6	2192.11	1.55104	2.5724e-12	2.84036e-11	rpsS	WP_001138115.1	30S ribosomal protein S19
gene-IT767_RS21710	3181	1079.33	6179.48	1797.13	1.74089	2.90732e-11	2.74612e-10	rplV	WP_002919773.1	50S ribosomal protein L22
gene-IT767_RS21715	12076.3	5195.67	5999.86	2246.39	1.4005	4.93596e-11	4.58065e-10	rpsC	WP_002919766.1	30S ribosomal protein S3
gene-IT767_RS21735	6597.33	3003.67	9970.81	3866.95	1.32248	1.18145e-06	5.85815e-06	rplN	WP_002919748.1	50S ribosomal protein L14
gene-IT767_RS21740	3597	1634.67	8090.9	3093.96	1.33054	2.69437e-06	1.22987e-05	rplX	WP_000729185.1	50S ribosomal protein L24
gene-IT767_RS21745	6163.33	3136	4568.4	2009.42	1.16038	3.02231e-06	1.36293e-05	rplE	WP_001096200.1	50S ribosomal protein L5
gene-IT767_RS21750	1589	716.333	3842.59	1480.76	1.32624	3.55435e-07	1.91573e-06	rpsN	WP_002919667.1	30S ribosomal protein S14
gene-IT767_RS21755	4323.67	1762	5790.19	2005.45	1.49031	1.7897e-09	1.3747e-08	rpsH	WP_002919665.1	30S ribosomal protein S8
gene-IT767_RS21760	18494	9291	13922.6	6071.34	1.17756	3.02301e-06	1.36293e-05	rplF	WP_002919662.1	50S ribosomal protein L6
gene-IT767_RS21765	3510.33	1773.67	5906.39	2535.45	1.17793	2.97232e-06	1.34388e-05	rplR	WP_000358960.1	50S ribosomal protein L18
gene-IT767_RS21770	18543.7	10336	15396.3	7422.51	1.03082	6.07263e-05	0.000220631	rpsE	WP_002919545.1	30S ribosomal protein S5
gene-IT767_RS21785	48256.7	23199	10350.2	4380.53	1.2342	2.65237e-09	2.00187e-08	secY	WP_002919515.1	preprotein translocase subunit SecY
gene-IT767_RS21795	4849	2444.67	8024.41	3439.51	1.17734	2.11968e-06	9.86426e-06	rpsM	WP_002919259.1	30S ribosomal protein S13
gene-IT767_RS21800	2847.33	1293	3865.16	1515.43	1.31859	1.68749e-07	9.57114e-07	rpsK	WP_002919257.1	30S ribosomal protein S11
gene-IT767_RS21805	21114.3	10899.7	12503.2	5638.77	1.133	1.93482e-05	7.69629e-05	rpsD	WP_002919224.1	30S ribosomal protein S4
gene-IT767_RS21810	33802.7	15393	10482.8	4186.02	1.31316	4.63707e-12	4.92625e-11	rpoA	WP_002919219.1	DNA-directed RNA polymerase subunit alpha
gene-IT767_RS21815	2097.67	890.333	2914.12	1065.34	1.41242	8.70344e-12	8.88981e-11	rplQ	WP_002919206.1	50S ribosomal protein L17
gene-IT767_RS21940	126.667	37	336.523	81.8167	1.95488	1.93657e-12	2.18379e-11	fis	WP_000462905.1	DNA-binding transcriptional regulator Fis
gene-IT767_RS21945	1182	443	381.427	125.757	1.58395	4.33034e-16	7.37705e-15	dusB	WP_004144972.1	tRNA dihydrouridine synthase DusB
gene-IT767_RS21960	8	2.66667	38.4967	10.9067	1.70426	0.0108026	0.0241238	IT767_RS21960	WP_002918740.1	YhdT family protein
gene-IT767_RS21965	4869.33	1901	1038.59	355.493	1.53108	4.58088e-14	6.37049e-13	accC	WP_004174096.1	acetyl-CoA carboxylase biotin carboxylase subunit
gene-IT767_RS21970	839	455.667	804.577	376.347	1.05976	1.50051e-07	8.60269e-07	accB	WP_002918736.1	acetyl-CoA carboxylase biotin carboxyl carrier protein
gene-IT767_RS21975	375.667	97.6667	383.867	87.2033	2.10677	1.35412e-18	3.07578e-17	aroQ	WP_038432570.1	type II 3-dehydroquinate dehydratase
gene-IT767_RS21985	129	394	39.6933	106.227	-1.44231	1.27386e-10	1.11697e-09	msrP	WP_004174108.1	protein-methionine-sulfoxide reductase catalytic subunit MsrP
gene-IT767_RS22005	994.333	418.333	309.947	115.087	1.41223	1.04086e-09	8.19292e-09	mreC	WP_004149974.1	rod shape-determining protein MreC
gene-IT767_RS22010	542.667	178	481.823	139.353	1.76327	3.10937e-17	5.98052e-16	mreD	WP_002918648.1	rod shape-determining protein MreD
gene-IT767_RS22015	622	312	411.427	182.543	1.15191	8.02892e-07	4.08729e-06	IT767_RS22015	WP_002918646.1	Maf-like protein
gene-IT767_RS22075	1762.33	10229.3	591	2986.77	-2.36449	8.45572e-23	2.94407e-21	mdh	WP_038432579.1	malate dehydrogenase
gene-IT767_RS22095	14.3333	48.6667	5.06333	15.1633	-1.59507	0.000114548	0.000394793	ttdA	WP_004181427.1	L(+)-tartrate dehydratase subunit alpha
gene-IT767_RS22145	8392.67	1931.67	9496.78	1850.44	2.31328	1.53532e-21	4.75549e-20	rplM	WP_002918559.1	50S ribosomal protein L13
gene-IT767_RS22150	8675.67	1994.67	11725.3	2268.72	2.31789	4.31651e-21	1.27887e-19	rpsI	WP_000829818.1	30S ribosomal protein S9
gene-IT767_RS22155	158.667	85	469.537	213.327	1.07454	2.77145e-06	1.26143e-05	IT767_RS22155	WP_135801240.1	hypothetical protein
gene-IT767_RS22190	19	66.3333	4.36667	12.96	-1.61116	1.36831e-05	5.58326e-05	IT767_RS22190	WP_002918453.1	MFS transporter
gene-IT767_RS22195	23	96	7.01	25.11	-1.874	2.17189e-11	2.1014e-10	IT767_RS22195	WP_002918451.1	Zn-dependent oxidoreductase
gene-IT767_RS22200	353	897	100.477	224.61	-1.17837	1.30074e-09	1.01051e-08	uxuA	WP_032420624.1	mannonate dehydratase
gene-IT767_RS22210	439.667	1069.33	243.807	516.133	-1.11324	4.14328e-09	3.04053e-08	elbB	WP_004174134.1	isoprenoid biosynthesis glyoxalase ElbB
gene-IT767_RS22235	156.333	392	451.2	950.517	-1.14415	3.00461e-07	1.63235e-06	hpf	WP_002918423.1	ribosome hibernation promoting factor
gene-IT767_RS22270	810.667	418	258.33	115.89	1.13057	2.59145e-10	2.18783e-09	IT767_RS22270	WP_002918397.1	calcium/sodium antiporter
gene-IT767_RS22300	106	39.6667	442.67	143.16	1.56836	1.21432e-06	6.00239e-06	ibaG	WP_004144910.1	BolA family iron metabolism protein IbaG
gene-IT767_RS22320	2097.33	758.667	4894.78	1484.4	1.65199	4.23362e-15	6.57797e-14	rplU	WP_002918379.1	50S ribosomal protein L21
gene-IT767_RS22325	2057.67	889.667	8303.22	2943.67	1.40993	2.14608e-08	1.41784e-07	rpmA	WP_002434222.1	50S ribosomal protein L27
gene-IT767_RS22330	1618	899.333	521.323	255.523	1.01346	2.54294e-05	9.89381e-05	IT767_RS22330	WP_004149938.1	DMT family transporter
gene-IT767_RS22350	567.333	177	1551.88	402.423	1.87019	7.00301e-19	1.64553e-17	yhbY	WP_002918374.1	ribosome assembly RNA-binding protein YhbY
gene-IT767_RS22400	1449	4556.67	311.34	851.407	-1.47639	4.44674e-13	5.44349e-12	argG	WP_004144895.1	argininosuccinate synthase
gene-IT767_RS22435	1333.33	435.333	4667.47	1283.14	1.79047	2.67091e-11	2.53286e-10	rpsO	WP_002918244.1	30S ribosomal protein S15
gene-IT767_RS22470	8	84.3333	2.92667	27.5233	-3.22748	4.62721e-16	7.85472e-15	IT767_RS22470	WP_004181411.1	U32 family peptidase
gene-IT767_RS22475	4.66667	71.6667	1.46667	20.1433	-3.77178	9.01124e-14	1.20631e-12	IT767_RS22475	WP_002918232.1	U32 family peptidase
gene-IT767_RS22485	954.667	2756	807.63	2022.36	-1.36442	1.56376e-11	1.54433e-10	IT767_RS22485	WP_038432612.1	N-acetyltransferase
gene-IT767_RS22515	394	1076	264.997	629.947	-1.27823	1.08226e-13	1.43002e-12	yraP	WP_002918214.1	divisome-associated lipoprotein YraP
gene-IT767_RS22540	207.667	2688.33	37.01	425.133	-3.53857	4.50198e-28	2.26047e-26	garD	WP_002917960.1	galactarate dehydratase
gene-IT767_RS22545	89	260.667	19.2467	49.89	-1.38918	1.20019e-06	5.94484e-06	IT767_RS22545	WP_004149911.1	MFS transporter
gene-IT767_RS22550	70	728.667	31.09	280.363	-3.22248	1.6479e-12	1.8671e-11	garL	WP_038432615.1	2-dehydro-3-deoxyglucarate aldolase
gene-IT767_RS22555	325	4265	117.493	1321.09	-3.53876	9.88508e-20	2.59076e-18	garR	WP_038432626.1	2-hydroxy-3-oxopropionate reductase
gene-IT767_RS22560	408	2507	107.36	569.883	-2.45243	1.37194e-11	1.36053e-10	garK	WP_023317302.1	glycerate 2-kinase
gene-IT767_RS22585	10.6667	40	5.16	17.9433	-1.755	0.000660311	0.00195511	IT767_RS22585	WP_004900840.1	pirin family protein
gene-IT767_RS22600	188	610.333	59.26	165.887	-1.5178	8.08684e-13	9.54808e-12	IT767_RS22600	WP_002917922.1	glutathione S-transferase family protein
gene-IT767_RS22610	44.6667	174	119.09	394.697	-1.79465	5.32528e-14	7.32034e-13	IT767_RS22610	WP_002917918.1	YqjK-like family protein
gene-IT767_RS22615	1069.67	3283.33	1402.57	3731.6	-1.45739	1.02345e-13	1.35984e-12	IT767_RS22615	WP_002917917.1	phage holin family protein
gene-IT767_RS22620	1037.33	4918.67	2527.99	10183.1	-2.07216	2.15217e-18	4.70911e-17	IT767_RS22620	WP_002917916.1	YqjD family protein
gene-IT767_RS22645	44.6667	235	10.0067	45.51	-2.21583	2.8415e-16	4.92871e-15	IT767_RS22645	WP_038432631.1	MFS transporter
gene-IT767_RS22650	267	1029.33	53.5433	181.103	-1.77067	1.17195e-14	1.74693e-13	uxaC	WP_002917899.1	glucuronate isomerase
gene-IT767_RS22655	292.333	722	55.3167	120.223	-1.13204	1.73619e-10	1.4895e-09	IT767_RS22655	WP_002917898.1	altronate dehydratase family protein
gene-IT767_RS22675	407.667	1585	127.053	433.93	-1.78833	3.37628e-21	1.01288e-19	IT767_RS22675	WP_004149902.1	Gfo/Idh/MocA family oxidoreductase
gene-IT767_RS22700	183.333	646.667	24.5367	75.8667	-1.64408	2.87426e-19	7.06712e-18	IT767_RS22700	WP_038432635.1	NADPH-dependent 2%2C4-dienoyl-CoA reductase
gene-IT767_RS22705	122.333	472.667	21.6033	72.9333	-1.78248	7.66315e-11	6.89684e-10	lsrK	WP_038432637.1	autoinducer-2 kinase
gene-IT767_RS22710	135.667	433.333	43.8533	124.657	-1.53138	4.14432e-06	1.8321e-05	lsrR	WP_004150933.1	transcriptional regulator LsrR
gene-IT767_RS22715	49	175	9.30333	29.39	-1.67147	1.3725e-07	7.96325e-07	lsrA	WP_004889660.1	autoinducer 2 ABC transporter ATP-binding protein LsrA
gene-IT767_RS22725	117	297.667	36.2767	81.1367	-1.18391	3.11333e-08	2.01774e-07	IT767_RS22725	WP_002917727.1	histidine kinase
gene-IT767_RS22730	151	548	46.5833	146.243	-1.67885	5.12578e-16	8.6702e-15	lsrB	WP_038432641.1	autoinducer 2 ABC transporter substrate-binding protein LsrB
gene-IT767_RS22735	180.667	759.667	65.41	241.637	-1.90914	9.72382e-20	2.56258e-18	lsrF	WP_002917724.1	3-hydroxy-5-phosphonooxypentane-2%2C4-dione thiolase
gene-IT767_RS22740	92	315.333	242.86	700.787	-1.59157	2.14771e-12	2.3992e-11	lsrG	WP_004181386.1	(4S)-4-hydroxy-5-phosphonooxypentane-2%2C3-dione isomerase
gene-IT767_RS22750	311.667	832.333	223.87	520.66	-1.25194	2.49389e-13	3.14705e-12	IT767_RS22750	WP_002917718.1	PadR family transcriptional regulator
gene-IT767_RS22760	405	1071.67	68.69	158.073	-1.22932	9.56835e-09	6.62424e-08	IT767_RS22760	WP_004174228.1	glycerone kinase
gene-IT767_RS22765	112.667	973.333	22.5533	171.203	-2.94117	1.06975e-35	1.04137e-33	dhaM	WP_038432643.1	dihydroxyacetone kinase subunit DhaM
gene-IT767_RS22770	58	536	33.5867	268.19	-3.0239	1.82775e-29	1.05041e-27	dhaL	WP_004181378.1	dihydroxyacetone kinase ADP-binding subunit DhaL
gene-IT767_RS22775	77.6667	684.333	21.9267	169.803	-2.97137	7.78861e-29	4.22178e-27	dhaK	WP_002917682.1	dihydroxyacetone kinase subunit DhaK
gene-IT767_RS22825	0.333333	8	0.39	7.98	-4.00507	1.11703e-05	4.63325e-05	IT767_RS22825	WP_038432647.1	glycerol dehydratase small subunit DhaB3
gene-IT767_RS22835	5.33333	14.3333	2.12667	5.08	-1.23237	0.0173181	0.0367144	IT767_RS22835	WP_038432650.1	aquaporin
gene-IT767_RS22840	25.3333	10.6667	62.7267	22.41	1.4051	0.000536518	0.00161565	hdeB	WP_002917655.1	acid-activated periplasmic chaperone HdeB
gene-IT767_RS22850	622.667	211	332.74	97.9333	1.73194	2.82527e-15	4.43307e-14	IT767_RS22850	WP_074456618.1	YfdX family protein
gene-IT767_RS22855	148.333	411.333	11.74	28.5233	-1.2861	2.0055e-05	7.9586e-05	IT767_RS22855	WP_038432655.1	transporter substrate-binding domain-containing protein
gene-IT767_RS22890	1556	868	245.323	121.273	1.00697	1.58565e-07	9.04732e-07	dnaG	WP_004149864.1	DNA primase
gene-IT767_RS22895	1754.33	442.333	13249.1	2762.98	2.17285	1.05917e-18	2.44069e-17	rpsU	WP_001144069.1	30S ribosomal protein S21
gene-IT767_RS22965	1029	492.333	411.397	170.677	1.24348	6.3903e-10	5.18397e-09	bacA	WP_038432661.1	undecaprenyl-diphosphate phosphatase
gene-IT767_RS23000	11	1054.33	115.907	9460.77	-6.3973	6.18352e-64	2.19368e-61	glgS	WP_002916857.1	cell surface composition regulator GlgS
gene-IT767_RS23120	260.333	931	102.81	320.023	-1.6635	1.23854e-11	1.23854e-10	dkgA	WP_002916796.1	2%2C5-didehydrogluconate reductase DkgA
gene-IT767_RS23145	6181.33	2530.33	2899.67	1042.25	1.45546	5.16767e-18	1.07173e-16	exbB	WP_004174395.1	tol-pal system-associated acyl-CoA thioesterase
gene-IT767_RS23150	1605.67	830.333	1841.03	814.08	1.13401	9.11717e-11	8.15927e-10	exbD	WP_002916785.1	TonB system transport protein ExbD
gene-IT767_RS23165	509	236.667	441.19	176.18	1.28632	3.39544e-08	2.18573e-07	IT767_RS23165	WP_004105804.1	TIGR00645 family protein
gene-IT767_RS23175	31.6667	78.6667	91.55	194.863	-1.14719	5.47476e-06	2.39145e-05	IT767_RS23175	WP_002916743.1	DUF2623 domain-containing protein
gene-IT767_RS23180	1125.67	2797	418.563	910.29	-1.14442	2.51484e-10	2.12692e-09	yghU	WP_038432685.1	glutathione-dependent disulfide-bond oxidoreductase
gene-IT767_RS23185	169	436.667	118.76	266.137	-1.19672	8.20129e-12	8.39488e-11	IT767_RS23185	WP_004150918.1	thioredoxin domain-containing protein
gene-IT767_RS23210	24.6667	12	44.81	19.0033	1.19443	0.000580985	0.0017364	IT767_RS23210	WP_004185642.1	hypothetical protein
gene-IT767_RS23215	17	39.6667	10.6233	21.9433	-1.05478	0.000884853	0.00253499	IT767_RS23215	WP_002916735.1	short chain dehydrogenase
gene-IT767_RS23240	331	68.6667	154.617	28.3067	2.43142	2.13274e-17	4.22124e-16	IT767_RS23240	WP_004900612.1	molecular chaperone
gene-IT767_RS23245	127	32	91.9467	20.0967	2.15913	2.60501e-12	2.86973e-11	IT767_RS23245	WP_004185634.1	fimbrial protein
gene-IT767_RS23250	117.667	36	78.2167	21.2333	1.86612	1.21354e-12	1.39483e-11	IT767_RS23250	WP_038432692.1	fimbrial protein
gene-IT767_RS23255	121.667	22	50.4167	7.82333	2.64229	2.3434e-19	5.88317e-18	IT767_RS23255	WP_023158634.1	molecular chaperone
gene-IT767_RS23260	87.6667	24.3333	38.47	9.62	1.99815	2.15933e-11	2.09349e-10	IT767_RS23260	WP_038432694.1	molecular chaperone
gene-IT767_RS23265	472.333	232.333	47.7033	20.8967	1.1865	2.2787e-08	1.49923e-07	IT767_RS23265	WP_038432696.1	fimbrial biogenesis outer membrane usher protein
gene-IT767_RS23300	153.667	520	35.89	105.443	-1.5796	5.89912e-18	1.20767e-16	IT767_RS23300	WP_004144787.1	nucleoside permease
gene-IT767_RS23320	310.333	173	149.167	71.73	1.02366	6.5096e-08	3.9911e-07	trmB	WP_002916627.1	tRNA (guanosine(46)-N7)-methyltransferase TrmB
gene-IT767_RS23345	30	92.3333	8.84333	24.1567	-1.45114	2.66028e-08	1.73829e-07	IT767_RS23345	WP_038432709.1	sugar ABC transporter substrate-binding protein
gene-IT767_RS23380	24.6667	89	13.6267	43.2633	-1.68403	6.67936e-09	4.76954e-08	csgD	WP_002916607.1	transcriptional regulator CsgD
gene-IT767_RS23415	150	419.667	30.63	75.5367	-1.31569	1.10863e-11	1.1133e-10	IT767_RS23415	WP_002916587.1	sugar porter family MFS transporter
gene-IT767_RS23435	1117	2903.33	152.69	352.783	-1.21585	5.49375e-12	5.75938e-11	speA	WP_004149805.1	biosynthetic arginine decarboxylase
gene-IT767_RS23450	70.6667	38	148.897	69.5	1.05256	0.000784083	0.00227776	IT767_RS23450	WP_004151769.1	non-heme iron oxygenase ferredoxin subunit
gene-IT767_RS23465	136.667	60	61.41	24.3633	1.33518	0.000114847	0.000395252	IT767_RS23465	WP_004151771.1	SDR family oxidoreductase
gene-IT767_RS23470	106.333	55.3333	44.8533	20.5867	1.10801	0.000110729	0.000383015	IT767_RS23470	WP_004174431.1	IclR family transcriptional regulator
gene-IT767_RS23485	52.6667	24.3333	12.2033	5.07667	1.26583	0.000319302	0.0010007	IT767_RS23485	WP_004149797.1	MFS transporter
gene-IT767_RS23585	29196	106932	430302	1.38317e+06	-1.72835	1.6591e-05	6.67841e-05	ssrS	-	6S RNA
gene-IT767_RS23615	2965.33	1433	817.193	348.123	1.21506	4.94362e-12	5.19407e-11	gcvT	WP_002916480.1	glycine cleavage system aminomethyltransferase GcvT
gene-IT767_RS23635	533.667	274.667	111.833	51.61	1.11191	0.00054149	0.00162754	IT767_RS23635	WP_144243197.1	IS3-like element ISKpn1 family transposase
gene-IT767_RS23685	397.333	896.333	1443.55	2767.33	-1.01296	1.37056e-07	7.96294e-07	sdhE	WP_002916312.1	FAD assembly factor SdhE
gene-IT767_RS23745	107.667	276.667	37.8967	85.5067	-1.19103	1.87487e-07	1.05337e-06	IT767_RS23745	WP_038432745.1	LysR family transcriptional regulator
gene-IT767_RS23780	346	172	83.3633	36.6567	1.17181	1.7222e-07	9.75643e-07	IT767_RS23780	WP_077255095.1	alpha/beta fold hydrolase
gene-IT767_RS23785	64.3333	36	33.8467	16.2133	1.02281	0.00380275	0.00946717	IT767_RS23785	WP_004900503.1	LuxR C-terminal-related transcriptional regulator
gene-IT767_RS23800	181.667	36.6667	12.74	2.27667	2.4757	1.36977e-15	2.22238e-14	IT767_RS23800	WP_038432756.1	transporter substrate-binding domain-containing protein
gene-IT767_RS23805	33.6667	3.33333	20.04	1.50333	3.485	1.24313e-11	1.24053e-10	IT767_RS23805	WP_004889834.1	response regulator
gene-IT767_RS23810	49	10	45.5067	8.46	2.43028	1.89563e-10	1.62045e-09	IT767_RS23810	WP_227003638.1	fimbria/pilus outer membrane usher protein
gene-IT767_RS23820	191.333	78	43.8433	15.7233	1.46313	9.65604e-10	7.70223e-09	IT767_RS23820	WP_227003637.1	sel1 repeat family protein
gene-IT767_RS23840	31.6667	10.6667	12.8167	3.88667	1.71041	0.000102019	0.000355985	IT767_RS23840	WP_004889844.1	ABC transporter permease
gene-IT767_RS23845	57	20.6667	17.61	5.67667	1.62137	1.17756e-08	8.07038e-08	IT767_RS23845	WP_051962075.1	ABC transporter permease
gene-IT767_RS23895	105	37	33.2233	10.17	1.67833	9.41509e-09	6.52761e-08	IT767_RS23895	NF013104.2	ammonium transporter
gene-IT767_RS23905	39	6	25.1733	3.42667	2.8407	3.69251e-11	3.46037e-10	IT767_RS23905	WP_038432777.1	DUF308 domain-containing protein
gene-IT767_RS23910	48.6667	9.66667	8.87667	1.60667	2.47127	1.57331e-07	8.98765e-07	IT767_RS23910	WP_038432778.1	DHA2 family efflux MFS transporter permease subunit
gene-IT767_RS23915	71.6667	26.3333	18.2667	5.78667	1.61709	6.94525e-08	4.24185e-07	IT767_RS23915	WP_004900454.1	EmrA/EmrK family multidrug efflux transporter periplasmic adaptor subunit
gene-IT767_RS23945	26	11.6667	4.74667	1.77333	1.33356	0.000434978	0.00133173	IT767_RS23945	WP_032434048.1	cyclic diguanylate phosphodiesterase
gene-IT767_RS23950	21.3333	5.33333	12.5433	2.82333	2.13516	1.11227e-06	5.52658e-06	IT767_RS23950	WP_038432779.1	SDR family oxidoreductase
gene-IT767_RS23975	190	476	66.7133	147.303	-1.15503	8.58807e-08	5.15284e-07	IT767_RS23975	WP_038432781.1	LysR family transcriptional regulator
gene-IT767_RS23980	144.333	406.333	96.9467	240.493	-1.32565	1.06768e-09	8.34892e-09	IT767_RS23980	WP_002916283.1	DUF1349 domain-containing protein
gene-IT767_RS23990	46.3333	9.66667	93.75	17.1733	2.40319	4.96006e-09	3.60114e-08	IT767_RS23990	WP_004174496.1	metalloregulator ArsR/SmtB family transcription factor
gene-IT767_RS23995	268.667	30	60.2367	6.14333	3.30549	3.66576e-30	2.18571e-28	IT767_RS23995	WP_038432782.1	arsenic transporter
gene-IT767_RS24000	59.6667	25	74.1467	27.04	1.41227	6.17943e-06	2.66268e-05	arsC	WP_038432784.1	glutaredoxin-dependent arsenate reductase
gene-IT767_RS24005	10839	4060.33	1955.9	646.813	1.58433	1.17406e-12	1.35816e-11	IT767_RS24005	WP_002916277.1	peptide MFS transporter
gene-IT767_RS24010	188.333	1126.33	485.26	2488.32	-2.41956	1.32583e-34	1.14986e-32	IT767_RS24010	WP_002916274.1	DUF1889 family protein
gene-IT767_RS24020	100	54	13.9833	6.74667	1.04689	0.000330724	0.00103311	mdtO	WP_004211776.1	multidrug efflux transporter permease subunit MdtO
gene-IT767_RS24025	71	39	21.3233	10.3567	1.0249	0.000225409	0.000729939	mdtN	WP_002916205.1	multidrug transporter subunit MdtN
gene-IT767_RS24030	26	11	88.18	29.97	1.42298	0.000560004	0.00167896	IT767_RS24030	WP_002916204.1	hypothetical protein
gene-IT767_RS24035	45.6667	106.333	264.69	531.803	-1.06303	3.26162e-05	0.000124563	IT767_RS24035	WP_002916202.1	(4Fe-4S)-binding protein
gene-IT767_RS24040	55.6667	151	188.417	435.337	-1.27593	2.07102e-07	1.15406e-06	IT767_RS24040	WP_002916201.1	GNAT family N-acetyltransferase
gene-IT767_RS24080	972.667	2227.67	710.3	1409.89	-1.02585	1.27952e-06	6.28557e-06	fimA	WP_002916190.1	type 1 fimbrial major subunit FimA
gene-IT767_RS24100	74	184	61.92	134.337	-1.15089	6.8817e-06	2.93874e-05	IT767_RS24100	WP_002916184.1	MarR family transcriptional regulator
gene-IT767_RS24120	129.667	37.3333	64.7667	16.65	1.94928	2.42764e-08	1.59282e-07	mrkB	WP_020723553.1	type 3 fimbria chaperone MrkB
gene-IT767_RS24125	1328.33	507.333	140.74	47.76	1.55767	1.55637e-06	7.45371e-06	mrkC	WP_038432791.1	type 3 fimbria usher protein MrkC
gene-IT767_RS24130	1109.67	558.667	342.577	153.1	1.15566	1.64908e-05	6.64367e-05	mrkD	WP_004149659.1	type 3 fimbria adhesin subunit MrkD
gene-IT767_RS24140	114.667	51	55.06	21.1433	1.35182	2.41187e-06	1.11049e-05	mkrJ	WP_004149658.1	phosphodiesterase MrkJ
gene-IT767_RS24145	57.3333	19.6667	38.5033	11.6433	1.70732	1.66652e-05	6.70261e-05	mrkI	WP_002916079.1	transcriptional regulator MrkI
gene-IT767_RS24150	234	76.6667	114.42	31.9067	1.81269	1.87935e-08	1.25028e-07	mrkH	WP_004152886.1	transcriptional activator MrkH
gene-IT767_RS24175	1527	526	384.76	118.007	1.69186	5.04259e-15	7.73414e-14	IT767_RS24175	WP_002916052.1	acetyl-CoA C-acetyltransferase
gene-IT767_RS24185	46.6667	121.333	11.6933	27.0733	-1.21456	2.79882e-06	1.27268e-05	IT767_RS24185	WP_038432796.1	PD40 domain-containing protein
gene-IT767_RS24210	10.3333	27.6667	2.41667	5.84333	-1.25502	0.00116061	0.00322992	IT767_RS24210	WP_002916000.1	MFS transporter
gene-IT767_RS24225	277	815.333	62.3967	160.06	-1.37958	4.68427e-09	3.43226e-08	IT767_RS24225	WP_020802368.1	ABC transporter substrate-binding protein
gene-IT767_RS24230	61.3333	286.667	16.3267	65.6967	-2.04021	1.23372e-08	8.41892e-08	IT767_RS24230	WP_004211903.1	ABC transporter ATP-binding protein
gene-IT767_RS24235	15.3333	105.667	5.38333	32.5367	-2.60713	3.81638e-17	7.25263e-16	IT767_RS24235	WP_002915996.1	carbohydrate ABC transporter permease
gene-IT767_RS24240	6.33333	50	2.26333	16.17	-2.81196	1.53409e-10	1.32806e-09	IT767_RS24240	WP_002915995.1	sugar ABC transporter permease
gene-IT767_RS24260	74.3333	1530.67	17.34	312.02	-4.19796	7.40492e-70	3.92461e-67	lysA	WP_002915990.1	diaminopimelate decarboxylase
gene-IT767_RS24310	283.667	757	82.9133	197.063	-1.25874	7.16346e-11	6.50852e-10	IT767_RS24310	WP_002915975.1	NADP(H)-dependent aldo-keto reductase
gene-IT767_RS24400	671.667	2657.67	146.213	506.037	-1.82091	7.59609e-11	6.8494e-10	argA	WP_038432810.1	amino-acid N-acetyltransferase
gene-IT767_RS24415	15.3333	76	5.79	25.61	-2.16042	1.44631e-06	7.00395e-06	IT767_RS24415	WP_038433414.1	L-threonine kinase
gene-IT767_RS24420	6.33333	16.3333	1.55667	3.45667	-1.18113	0.0168459	0.0358728	IT767_RS24420	WP_004185484.1	acetate/propionate family kinase
gene-IT767_RS24530	35.6667	646.333	7.46	118.73	-4.00882	2.98002e-41	3.84181e-39	IT767_RS24530	WP_038432818.1	cobyrinate a%2Cc-diamide synthase
gene-IT767_RS24535	30	442.667	9.81667	127.487	-3.71906	1.26861e-48	2.01709e-46	cbiB	WP_038432820.1	adenosylcobinamide-phosphate synthase CbiB
gene-IT767_RS24540	123.333	1441	71.0767	730.01	-3.38556	2.50324e-56	4.97518e-54	IT767_RS24540	WP_012540682.1	cobalt-precorrin-8 methylmutase
gene-IT767_RS24545	74	712.333	19.4533	163.64	-3.09633	1.23033e-43	1.67677e-41	cbiD	WP_016531683.1	cobalt-precorrin-5B (C(1))-methyltransferase CbiD
gene-IT767_RS24550	42.6667	374.333	26.56	206.31	-2.97723	6.03644e-29	3.30964e-27	IT767_RS24550	WP_038432831.1	cobalt-precorrin-7 (C(5))-methyltransferase
gene-IT767_RS24555	11	98	7.56333	59.5033	-2.99112	1.01499e-12	1.18374e-11	IT767_RS24555	WP_002915684.1	decarboxylating cobalt-precorrin-6B (C(15))-methyltransferase
gene-IT767_RS24560	81.6667	752	35.5	285.707	-3.03496	2.97611e-34	2.44759e-32	IT767_RS24560	WP_004149602.1	cobalt-precorrin-4 methyltransferase
gene-IT767_RS24565	77	483.667	22.1733	123.03	-2.48698	2.54271e-26	1.12303e-24	cbiG	WP_038432833.1	cobalt-precorrin 5A hydrolase
gene-IT767_RS24570	59.3333	415	28.4033	175.11	-2.64931	8.87318e-31	5.79795e-29	IT767_RS24570	WP_038432835.1	precorrin-3B C(17)-methyltransferase
gene-IT767_RS24575	42	232	17.7333	86.96	-2.30042	5.89743e-21	1.71529e-19	IT767_RS24575	WP_032423812.1	cobalt-precorrin-6A reductase
gene-IT767_RS24580	52.6667	294	21.99	107.5	-2.30911	1.73578e-22	5.83074e-21	IT767_RS24580	WP_038432838.1	sirohydrochlorin cobaltochelatase
gene-IT767_RS24585	49.6667	312	24.37	135.457	-2.49246	3.53087e-18	7.45233e-17	IT767_RS24585	WP_002915624.1	cobalt-factor II C(20)-methyltransferase
gene-IT767_RS24590	101.667	615.333	47.17	251.92	-2.43592	9.13204e-28	4.4907e-26	cbiM	WP_023159322.1	cobalt ECF transporter S component CbiM
gene-IT767_RS24595	10.3333	77.6667	31.3	201.247	-2.7215	2.44199e-17	4.77389e-16	IT767_RS24595	WP_002915619.1	energy-coupling factor ABC transporter substrate-binding protein
gene-IT767_RS24600	26.6667	112.667	13.8633	52.0067	-1.9143	1.87628e-08	1.24998e-07	IT767_RS24600	WP_023159323.1	energy-coupling factor ABC transporter transmembrane protein
gene-IT767_RS24605	112	280.333	44.61	99.3967	-1.17162	2.91011e-08	1.89375e-07	IT767_RS24605	WP_002915614.1	energy-coupling factor ABC transporter ATP-binding protein
gene-IT767_RS24610	301	706.333	55.77	115.41	-1.06594	2.60386e-09	1.96837e-08	IT767_RS24610	WP_004174595.1	cobyric acid synthase
gene-IT767_RS24620	140	320.667	40.5367	81.8367	-1.03576	2.92982e-07	1.59353e-06	cobT	WP_014907001.1	nicotinate-nucleotide--dimethylbenzimidazole phosphoribosyltransferase
gene-IT767_RS24655	64	180.333	415.353	979.14	-1.32675	1.85674e-06	8.72574e-06	IT767_RS24655	WP_002915549.1	YgdI/YgdR family lipoprotein
gene-IT767_RS24660	777.667	407	266.923	121.493	1.11554	2.29593e-07	1.26901e-06	gcvA	WP_002915545.1	glycine cleavage system transcriptional regulator GcvA
gene-IT767_RS24690	77.6667	359.667	12.0433	48.0133	-2.01948	6.01931e-19	1.42846e-17	fucI	WP_002915510.1	L-fucose isomerase
gene-IT767_RS24695	4.66667	36.6667	1.00667	6.87333	-2.74668	4.37424e-08	2.75994e-07	fucP	WP_004151076.1	L-fucose:H+ symporter permease
gene-IT767_RS24710	160.667	589.667	72.4267	235.153	-1.72105	2.01477e-14	2.94799e-13	xni	WP_004142871.1	flap endonuclease Xni
gene-IT767_RS24735	4.66667	14.6667	0.96	2.76333	-1.50026	0.0198018	0.0412285	IT767_RS24735	WP_032418394.1	LLM class flavin-dependent oxidoreductase
gene-IT767_RS24780	1174.33	4614	244.003	850.163	-1.80603	9.4835e-18	1.91679e-16	ppnN	WP_002915258.1	nucleotide 5'-monophosphate nucleosidase PpnN
gene-IT767_RS24805	742.667	1946.33	789.583	1789.07	-1.22335	1.11097e-10	9.83182e-10	IT767_RS24805	WP_002915235.1	flavodoxin
gene-IT767_RS24810	83.6667	687.333	17.69	128.09	-2.86812	1.1828e-33	9.24914e-32	IT767_RS24810	WP_002915225.1	MFS transporter
gene-IT767_RS24815	70.6667	556	15.2833	106.44	-2.81964	3.02219e-23	1.09211e-21	IT767_RS24815	WP_038432845.1	glucarate dehydratase family protein
gene-IT767_RS24820	173	2028	37.45	380.98	-3.38094	9.99154e-31	6.44049e-29	gudD	WP_023158721.1	glucarate dehydratase
gene-IT767_RS24825	134.333	770	35.5267	178.04	-2.36022	8.75557e-15	1.32165e-13	IT767_RS24825	WP_004210599.1	glycerate kinase
gene-IT767_RS24860	49	10	13.3167	2.41	2.44338	1.72161e-13	2.2255e-12	IT767_RS24860	WP_038432851.1	SDR family oxidoreductase
gene-IT767_RS24870	26.3333	12.3333	41.5533	16.3333	1.26357	0.000665309	0.00196747	queD	WP_074456640.1	6-carboxytetrahydropterin synthase QueD
gene-IT767_RS24875	249.333	135	37.96	17.76	1.07609	0.000117016	0.000401847	cysJ	WP_038432852.1	NADPH-dependent assimilatory sulfite reductase flavoprotein subunit
gene-IT767_RS24880	773	308.667	123.64	43.2767	1.50769	2.33084e-10	1.9748e-09	cysI	WP_004142787.1	assimilatory sulfite reductase (NADPH) hemoprotein subunit
gene-IT767_RS24895	61	20.3333	12.2933	3.65333	1.74642	1.50386e-05	6.09985e-05	cysG	WP_072201130.1	siroheme synthase CysG
gene-IT767_RS24900	59	17.6667	20.1	5.34	1.90773	1.51763e-05	6.14525e-05	cysD	WP_002915160.1	sulfate adenylyltransferase subunit CysD
gene-IT767_RS24910	47	23	28.8233	12.2933	1.20478	0.000740486	0.00216429	cysC	WP_038432855.1	adenylyl-sulfate kinase
gene-IT767_RS25005	280	27.3333	119.497	10.49	3.50716	1.3168e-30	8.37486e-29	IT767_RS25005	WP_032437199.1	heme ABC transporter ATP-binding protein
gene-IT767_RS25010	2059.33	187.667	635.39	51.5667	3.61376	1.88417e-34	1.57675e-32	IT767_RS25010	WP_004185411.1	iron ABC transporter permease
gene-IT767_RS25015	909.333	111.667	362.887	38.7933	3.20274	2.47003e-44	3.46531e-42	IT767_RS25015	WP_004181072.1	hemin ABC transporter substrate-binding protein
gene-IT767_RS25020	658.667	103	193.14	25.9433	2.87012	4.3608e-26	1.891e-24	IT767_RS25020	WP_004181070.1	hemin-degrading factor
gene-IT767_RS25025	2505	208.333	279.013	20.55	3.75972	2.03313e-56	4.21654e-54	IT767_RS25025	WP_038432866.1	TonB-dependent receptor
gene-IT767_RS25030	30	10.3333	81.89	23.8667	1.69481	1.43292e-06	6.94619e-06	IT767_RS25030	WP_038432868.1	SelT/SelW/SelH family protein
gene-IT767_RS25035	29.6667	77	4.78333	11.17	-1.22192	0.00080163	0.00231885	IT767_RS25035	WP_038432870.1	thiamine pyrophosphate-requiring protein
gene-IT767_RS25045	5.33333	35.6667	1.90333	11.5133	-2.56033	7.89527e-10	6.34014e-09	IT767_RS25045	WP_004151056.1	LysR family transcriptional regulator
gene-IT767_RS25060	170	85.3333	64.43	28.84	1.15266	1.75315e-05	7.02143e-05	sitC	WP_004145794.1	iron/manganese ABC transporter permease subunit SitC
gene-IT767_RS25120	187.333	453.667	24.47	52.5833	-1.11709	5.59388e-09	4.03064e-08	flhA	WP_004185384.1	formate hydrogenlyase transcriptional activator FlhA
gene-IT767_RS25125	9	177	2.77333	48.49	-4.13801	4.65905e-19	1.11118e-17	hypE	WP_009485513.1	hydrogenase expression/formation protein HypE
gene-IT767_RS25130	5.66667	68.6667	1.49333	16.7	-3.44013	6.44146e-12	6.70868e-11	hypD	WP_038432881.1	hydrogenase formation protein HypD
gene-IT767_RS25195	31	91.3333	73.51	187.197	-1.39426	2.24159e-08	1.47685e-07	IT767_RS25195	WP_002914883.1	type I toxin-antitoxin system SymE family toxin
gene-IT767_RS25260	80.6667	188.333	34.41	70.7267	-1.05365	6.08308e-07	3.16449e-06	srlD	WP_002914815.1	sorbitol-6-phosphate dehydrogenase
gene-IT767_RS25270	25	58.6667	7.80667	16.5467	-1.07293	0.000700265	0.00205555	IT767_RS25270	WP_004890251.1	PTS glucitol/sorbitol transporter subunit IIB
gene-IT767_RS25285	11.6667	34.6667	5.67667	14.5733	-1.38277	0.000190687	0.000626862	IT767_RS25285	WP_015958867.1	ATP-binding cassette domain-containing protein
gene-IT767_RS25295	35.3333	91.6667	12.92	29.12	-1.19793	0.00017824	0.000588786	IT767_RS25295	WP_038432904.1	metal ABC transporter substrate-binding protein
gene-IT767_RS25350	875.667	2093.67	1996.45	4045.03	-1.08511	1.51869e-06	7.30257e-06	IT767_RS25350	WP_002914359.1	BON domain-containing protein
gene-IT767_RS25435	19.3333	10	23.3333	10.58	1.11279	0.0169043	0.0359809	nrdI	WP_002914321.1	class Ib ribonucleoside-diphosphate reductase assembly flavoprotein NrdI
gene-IT767_RS25440	8	2.33333	37.0767	9.64667	1.87308	0.0171562	0.0363874	nrdH	WP_002914320.1	glutaredoxin-like protein NrdH
gene-IT767_RS25470	66.6667	25.6667	86.7667	28.89	1.53762	1.83976e-06	8.66305e-06	stpA	WP_038433418.1	DNA-binding protein StpA
gene-IT767_RS25480	310.667	124.333	109.777	38.6467	1.4854	5.31016e-11	4.89931e-10	lpxO	WP_002914281.1	lipid A hydroxylase LpxO
gene-IT767_RS25510	1393	3533	257.5	571.4	-1.16527	7.27274e-08	4.42487e-07	IT767_RS25510	WP_038432930.1	aldehyde dehydrogenase
gene-IT767_RS25515	5	17.3333	3.39	10.4367	-1.63412	0.00575829	0.0137887	IT767_RS25515	WP_038432932.1	fimbrial protein
gene-IT767_RS25530	8	20	2.22667	4.77333	-1.13647	0.0102688	0.0231156	IT767_RS25530	WP_038432935.1	fimbrial protein
gene-IT767_RS25550	4	19.3333	2.95333	11.58	-2.03405	0.000441017	0.00134763	IT767_RS25550	WP_038432944.1	type 1 fimbrial protein
gene-IT767_RS25570	247.667	612.333	104.143	225.67	-1.14357	3.11013e-08	2.01774e-07	IT767_RS25570	WP_038432946.1	SDR family NAD(P)-dependent oxidoreductase
gene-IT767_RS25585	27	75	4.96333	12.2333	-1.30348	6.08038e-06	2.62474e-05	IT767_RS25585	WP_004151026.1	amino acid ABC transporter permease/ATP-binding protein
gene-IT767_RS25590	13.6667	41	5.61667	14.78	-1.40833	2.01635e-05	7.99502e-05	IT767_RS25590	WP_004151025.1	ABC transporter substrate-binding protein
gene-IT767_RS25595	10	37.3333	2.84667	8.96	-1.69528	2.10124e-05	8.29713e-05	IT767_RS25595	WP_004145695.1	isopenicillin N synthase family oxygenase
gene-IT767_RS25695	88.3333	44	37.1733	16.2733	1.17142	2.60877e-06	1.19422e-05	IT767_RS25695	WP_002914153.1	inner membrane protein YpjD
gene-IT767_RS25705	1223	381.667	5490.93	1465.91	1.841	4.92825e-15	7.58315e-14	rpsP	WP_002914149.1	30S ribosomal protein S16
gene-IT767_RS25710	15705.3	5023.33	11398	3157.31	1.82379	3.25768e-18	6.90628e-17	rimM	WP_004150977.1	ribosome maturation factor RimM
gene-IT767_RS25715	16052	4667.33	7003.6	1778.82	1.95919	6.37394e-27	2.92343e-25	trmD	WP_002914147.1	tRNA (guanosine(37)-N1)-methyltransferase TrmD
gene-IT767_RS25720	2221.67	1100.33	3925.58	1671.68	1.18375	1.91221e-11	1.86529e-10	rplS	WP_002914145.1	50S ribosomal protein L19
gene-IT767_RS25725	49.6667	9.66667	49.6533	8.58333	2.50628	2.49318e-12	2.75928e-11	IT767_RS25725	WP_038432961.1	DUF2946 domain-containing protein
gene-IT767_RS25730	2161.67	197	452.29	35.8267	3.63704	2.53292e-27	1.22041e-25	IT767_RS25730	WP_038432962.1	PepSY domain-containing protein
gene-IT767_RS25735	27	14	24.86	11.13	1.10619	0.0157983	0.0338382	IT767_RS25735	WP_004145671.1	OmpA family protein
gene-IT767_RS25745	164.667	91.6667	134.893	64.9867	1.0228	7.99422e-05	0.00028457	IT767_RS25745	WP_014907098.1	YfiR family protein
gene-IT767_RS25775	2977	16503.7	5753.47	27000	-2.29405	2.82017e-31	1.89468e-29	raiA	WP_002914111.1	ribosome-associated translation inhibitor RaiA
gene-IT767_RS25785	517.333	259.667	163.323	71.66	1.16891	3.15125e-09	2.345e-08	rluD	WP_002914110.1	23S rRNA pseudouridine(1911/1915/1917) synthase RluD
gene-IT767_RS25795	2982	8139.33	306.22	742.043	-1.29178	3.57778e-09	2.6459e-08	clpB	WP_004890358.1	ATP-dependent chaperone ClpB
gene-IT767_RS25820	8.33333	1.33333	25.9233	3.40667	2.69987	0.000125086	0.000427407	IT767_RS25820	WP_001567368.1	ISNCY family transposase
gene-IT767_RS25840	234.667	113.667	274.527	114.827	1.21139	9.45712e-08	5.63177e-07	IT767_RS25840	WP_038431266.1	hypothetical protein
gene-IT767_RS25875	35.6667	106.333	79.7533	203.477	-1.41579	2.89227e-06	1.31017e-05	IT767_RS25875	WP_223272589.1	GNAT family N-acetyltransferase
gene-IT767_RS25915	12	50	7.4	27.0067	-1.88753	1.67631e-05	6.73064e-05	IT767_RS25915	NF024202.2	CSS-motif domain-containing protein
gene-IT767_RS25935	29505.3	9188.67	4815.1	1345.58	1.84027	4.73295e-08	2.96275e-07	hutU	WP_038431913.1	urocanate hydratase
gene-IT767_RS25990	7.33333	0.666667	4.31333	0.29	3.40171	0.000220593	0.000716776	IT767_RS25990	WP_227003640.1	hypothetical protein
